# Supplementary material for: Adult Deletion of SRF Increases Epileptogenesis and Decreases Activity-Induced Gene Expression
Source: Mol Neurobiol. 2015 Jan 31;53(3):1478–93. doi: 10.1007/s12035-014-9089-7 (PMC4789231; doi:10.1007/s12035-014-9089-7)
Supplement: Supplementary file 5 — List of genes with a significantly altered expression profile as a result of SRF knockdown 6 hours after intraperitoneal kainic acid injections. (XLSX 117 kb) [file 12035_2014_9089_MOESM3_ESM.xlsx]

## Sheet: Table S1 A
Table S1 A- Transcripts upregulated after kainic acid treatment in the dentate gyrus of the hippocampus of control mice (CTR) and differentially expressed in SRF KOs
		KO vs CTR (after NaCl)		induction after KA in CTRs		induction after KA in KOs		KO vs CTR (after KA)			ANOVA			FDR ANOVA
		[KO:NaCl vs. CTR:NaCl]		[CTR:KA vs. CTR:NaCl]		[KO:KA vs. KO:NaCl]		[KO:KA vs. CTR:KA]
												genotype			genotype
probe	symbol	log2 change	p-value (Tukey)	log2 change	p-value (Tukey)	log2 change	p-value (Tukey)	log2 change	p-value (Tukey)	genotype	treatment	vs. treatment	genotype	treatment	vs. treatment
510368	Fos	-0.0384258	0.997957	3.89701	7.65765e-12	1.62712	6.55628e-06	-2.30832	8.00979e-08	2.93071e-06	1.3453e-12	1.42114e-06	0.001325	4.379e-10	0.000555881
5260619	Sp7	-0.084994	0.984957	3.60551	2.07805e-10	1.8408	5.88077e-06	-1.84971	9.8651e-06	0.000108409	1.19793e-11	0.000120029	0.01179	2.10416e-09	0.00928068
3830681	C030019I05Rik	0.0647917	0.982726	3.4699	1.64491e-12	2.17211	4.33952e-09	-1.233	3.01271e-05	0.000813255	2.80588e-14	0.000105688	0.0408272	2.72095e-11	0.00854075
6420520	Fosb	-0.19673	0.550395	3.37645	1.54543e-13	1.83901	3.07056e-09	-1.73417	1.5568e-08	1.54129e-07	4.16903e-15	1.37663e-06	0.000239142	6.4894e-12	0.000554231
1570369	Bdnf	-0.135527	0.741103	3.23113	8.19345e-14	1.89912	3.75361e-10	-1.46753	4.57026e-08	5.6578e-07	1.00587e-15	2.53182e-06	0.000547541	2.46422e-12	0.000812749
4890626	Lcn2	0.173768	0.895659	3.20407	1.90063e-09	1.41019	0.000203998	-1.62012	6.67186e-05	0.00255267	2.49132e-10	0.000122201	0.0795775	2.03088e-08	0.00937081
3130630	Cdkn1a	0.0220398	0.999161	3.15578	3.37019e-12	1.89313	1.64423e-08	-1.24061	1.40352e-05	0.000309045	7.62339e-14	7.98328e-05	0.0218287	5.14269e-11	0.00698492
6940184	Ccl4	-0.0395054	0.997226	3.04938	1.42118e-10	1.54075	4.9536e-06	-1.54813	8.343e-06	0.000121756	8.62986e-12	8.34248e-05	0.0125942	1.62629e-09	0.00719106
1570594	Socs3	0.0862542	0.978504	3.02214	6.23807e-10	1.25225	0.000185266	-1.68364	8.07144e-06	0.000309014	1.08845e-10	3.46374e-05	0.0218287	1.1e-08	0.00412345
1090438	Atf3	-0.113448	0.924884	3.01093	3.66183e-11	1.66062	4.60196e-07	-1.46376	5.04859e-06	4.22678e-05	1.32252e-12	0.000100831	0.00693445	4.33515e-10	0.00823403
5700019	Rcan1	-0.0311987	0.999035	2.99695	1.30546e-09	1.34645	0.000123121	-1.6817	1.33928e-05	0.000192565	1.53867e-10	0.000113708	0.0163863	1.40985e-08	0.00898603
2970189	Srxn1	-0.0853353	0.850109	2.91014	3.19744e-14	2.12421	1.07692e-12	-0.871263	3.22443e-06	2.23126e-05	2.40382e-17	9.01759e-05	0.00467832	1.79479e-13	0.00760402
5870438	Acan	0.0282493	0.99911	2.82332	1.07068e-09	0.615317	0.0548199	-2.17975	1.23711e-07	6.67886e-06	2.06611e-09	1.403e-06	0.00214401	1.0366e-07	0.000555881
6510112	Ybx3	0.033439	0.999081	2.73384	2.21457e-08	0.904001	0.0127627	-1.7964	1.73559e-05	0.000366164	1e-08	9.4497e-05	0.0244351	3.62858e-07	0.00784155
2070377	Cdkn1a	0.135342	0.729226	2.68243	7.29861e-13	1.2922	1.17553e-07	-1.25489	3.48e-07	6.53811e-05	5.90006e-14	1.06882e-06	0.0087703	4.22508e-11	0.000483015
3400523	Npas4	-0.103905	0.969153	2.63627	1.4437e-08	0.192134	0.858033	-2.54804	4.81771e-08	1.29944e-06	1.65224e-07	1.26906e-06	0.000806469	3.39694e-06	0.000530868
6660653	Bag3	0.0333777	0.994685	2.61611	2.42562e-12	1.61184	8e-09	-0.970887	2.31509e-05	0.000545447	4.62104e-14	0.000101967	0.0314609	3.64569e-11	0.00829765
6330377	Gadd45g	0.0677458	0.961927	2.52526	7.25642e-12	0.872033	7.14115e-05	-1.58548	3.12678e-08	3.38906e-06	3.10261e-12	2.70741e-07	0.00144725	7.76437e-10	0.000221091
610463	Srxn1	-0.0385337	0.978644	2.50697	4.88498e-14	1.69484	1.43108e-11	-0.850658	1.53424e-06	2.36746e-05	1.50159e-16	2.60528e-05	0.00481574	6.35406e-13	0.00348879
4070400	Rnd3	0.0594501	0.95441	2.4949	3.56604e-13	0.424136	0.0123375	-2.01132	2.756e-11	5.2917e-09	1.48397e-12	4.44127e-10	4.92626e-05	4.62439e-10	6.89093e-06
7040491	Cdkn1a	-0.0440666	0.988295	2.49419	6.53499e-12	1.50235	2.76526e-08	-1.0359	1.11508e-05	0.000124711	1.41565e-13	0.000127509	0.0128144	8.23681e-11	0.0096895
7650477	Il11	-0.0447447	0.99805	2.42408	2.48865e-07	0.51749	0.254512	-1.95133	9.74442e-06	0.000142175	4.05153e-07	9.20273e-05	0.0138449	7.09239e-06	0.00769047
1230475	Pcdh8	-0.0424383	0.975735	2.37839	1.4877e-13	1.45993	4.21966e-10	-0.960898	5.62607e-07	1.03284e-05	1.83568e-15	1.10731e-05	0.00276296	3.56023e-12	0.00201335
2760047	Ccl3	0.0747879	0.957552	2.37417	6.03071e-11	0.871	0.000147192	-1.42838	3.74192e-07	2.99137e-05	1.83554e-11	2.27292e-06	0.00567526	2.92599e-09	0.000781084
7610044	Acan	0.00870378	0.999946	2.33254	4.75684e-10	0.423375	0.10614	-1.90046	2.52267e-08	1.51563e-06	1.51571e-09	3.77067e-07	0.000885969	8.13186e-08	0.000258108
5360477	Mapkapk3	0.0755092	0.873756	2.31083	1.48992e-13	1.26634	2.65332e-09	-0.968974	3.26834e-07	3.95128e-05	3.81145e-15	1.4607e-06	0.00676284	6.33613e-12	0.000561911
7040161	Mapkapk3	0.00873962	0.999889	2.25801	1.54319e-11	1.23813	2.41e-07	-1.01114	7.81531e-06	0.000176843	5.86462e-13	5.39707e-05	0.0155311	2.48164e-10	0.00541417
7330026	Egr2	-0.00635188	0.999942	2.15267	5.66081e-12	0.717678	9.20746e-05	-1.44134	9.17408e-09	5.423e-07	2.84807e-12	1.71276e-07	0.000537074	7.37341e-10	0.000181191
7150500	Ccl4	-0.00665333	0.99997	2.12383	6.22233e-10	0.679932	0.00262791	-1.45055	4.64586e-07	1.54595e-05	3.33766e-10	5.65808e-06	0.00358006	2.51796e-08	0.00133013
6020674	Cd14	0.0706457	0.900257	2.11115	7.46958e-13	0.486194	0.00139329	-1.55431	2.89668e-10	6.03883e-08	1.47196e-12	3.25197e-09	0.00017728	4.62439e-10	1.89212e-05
2570440	Nedd9	0.10141	0.479279	2.07424	2.70894e-14	1.31554	2.86571e-12	-0.657296	4.43174e-07	0.000158821	1.52176e-17	7.64e-07	0.0146099	1.5792e-13	0.000386567
6980274	Hmga1	0.0698759	0.915958	2.03512	3.40972e-12	0.416045	0.00881779	-1.5492	7.37067e-10	1.38781e-07	9.7555e-12	8e-09	0.000239142	1.78775e-09	2.85369e-05
6220026	Zfp36	-0.0329204	0.993181	2.03412	3.58189e-11	0.686529	0.000268067	-1.38051	3.83592e-08	1.38557e-06	1.58213e-11	8.17821e-07	0.000841441	2.59309e-09	0.000386567
3120014	Junb	0.110649	0.813775	2.02855	4.6535e-11	0.439977	0.0172028	-1.47792	1.61488e-08	3.35008e-06	9.75591e-11	9.49041e-08	0.00144725	1.00705e-08	0.000156237
1500601	Adpgk	0.107448	0.851319	1.97813	2.02657e-10	0.76977	0.000172842	-1.10091	3.21284e-06	0.000289159	4.70981e-11	9.15422e-06	0.0210964	5.94619e-09	0.00181056
3840521	LOC100046232	0.0942224	0.807038	1.97687	3.36109e-12	0.87535	1.53505e-06	-1.0073	3.7985e-07	5.62014e-05	4.50128e-13	1.3812e-06	0.00804925	2.07447e-10	0.000554231
4070142	Gadd45g	0.0236612	0.996568	1.96699	1.17193e-11	0.717962	5.05145e-05	-1.22537	5.34854e-08	3.64584e-06	3.83213e-12	6.0682e-07	0.00151518	9.10071e-10	0.000348711
5900452	Cyr61	0.0691667	0.941647	1.96457	5.63856e-11	0.584734	0.00132076	-1.31067	7.5e-08	8.241e-06	4.07602e-11	5.2711e-07	0.00244726	5.32939e-09	0.000322834
6200403	Gpr3	0.0355344	0.983432	1.95437	1.34137e-12	0.792785	2.47552e-06	-1.12605	2.63215e-08	2.4398e-06	2.81041e-13	2.69497e-07	0.00119542	1.39166e-10	0.000221091
4050255	4930511J11Rik	-0.251293	0.352046	1.94676	1.36995e-09	0.528605	0.0150137	-1.66945	3.13497e-08	1.69209e-07	1.32983e-09	4.36055e-06	0.000254069	7.39298e-08	0.00111522
5220554	Elmo1	0.0868032	0.879731	1.857	6.76774e-11	0.550864	0.0015161	-1.21933	1.12583e-07	1.53498e-05	4.93747e-11	6.00583e-07	0.00358006	6.10834e-09	0.000348711
3400142	Magoh	0.0110348	0.99979	1.8497	6.1099e-10	0.448687	0.0232312	-1.38997	1.10412e-07	5.62021e-06	8.68191e-10	1.35533e-06	0.00190952	5.3384e-08	0.000553393
1070709	Nedd9	0.0631187	0.820398	1.84872	5.15143e-14	1.18719	3.88916e-11	-0.598402	3.22913e-06	0.000322637	2.39775e-16	8.413e-06	0.0224657	7.972e-13	0.00174822
3360010	Sdf2l1	0.0695608	0.959189	1.84686	1.42712e-09	0.557638	0.00678091	-1.21967	1.57217e-06	9.78166e-05	1e-09	7.73308e-06	0.010987	5.72977e-08	0.00164361
5260010	Ppp2r1b	-0.00194358	0.999999	1.83161	1.23565e-08	0.516833	0.0293904	-1.31672	3.16888e-06	7.66113e-05	1e-08	2.82938e-05	0.0097167	3.62549e-07	0.00366849
6760228	Elmo1	0.167787	0.564798	1.78218	5.21938e-10	0.674327	0.000448599	-0.940066	1.43614e-05	0.00220258	1.38714e-10	1.50271e-05	0.0736311	1.32084e-08	0.00244569
5860564	Vgf	-0.0278619	0.99649	1.77906	8.60629e-10	0.809828	7.76883e-05	-0.997091	9.69854e-06	0.000133216	9.44465e-11	9.69145e-05	0.0134216	9.87911e-09	0.00797423
4560681	Egr4	-0.087001	0.871672	1.77625	9.66263e-11	0.358437	0.0366292	-1.50481	2.93069e-09	8.05898e-08	2.4303e-10	1.35158e-07	0.000178629	2e-08	0.000174755
7000112	Zwint	0.0262074	0.980108	1.76803	4.4631e-14	0.807304	7.65157e-09	-0.934521	1.47186e-09	1.88569e-07	1.44673e-15	1.96878e-08	0.00026598	3.06095e-12	6.10939e-05
2630048	Scg2	0.0470392	0.969921	1.75296	3.16698e-11	0.914469	9.11729e-07	-0.79145	1.21127e-05	0.000459932	1.59412e-12	4.50184e-05	0.0284687	4.82983e-10	0.00487319
4570368	Errfi1	-0.0623382	0.935705	1.72361	4.86728e-11	0.593775	0.00026061	-1.19218	3.77666e-08	8.77694e-07	1.95723e-11	1.20665e-06	0.000672106	3.08825e-09	0.000515283
5550035	Rrad	0.0891774	0.833962	1.7211	4.35711e-11	0.365221	0.0194991	-1.2667	1.3e-08	2.584e-06	9.75564e-11	8.21771e-08	0.00122733	1.00705e-08	0.00014167
7200240	Sap30	0.0493026	0.902741	1.7182	1.04805e-13	1.01325	5.06888e-10	-0.655647	8.46763e-07	7.89293e-05	1.4421e-15	3.57935e-06	0.00988987	3.06095e-12	0.00101317
2750242	6030405A18Rik	-0.00705492	0.999912	1.71674	1.59183e-10	0.461684	0.00580908	-1.26211	4.4e-08	2.07927e-06	1.63765e-10	7.16138e-07	0.00104225	1.47069e-08	0.000385394
1710215	Angptl4	0.0719438	0.977344	1.71102	2.04746e-07	0.226269	0.631303	-1.41281	5.81719e-06	0.000241571	8.82195e-07	2.61643e-05	0.0188287	1.35519e-05	0.0034896
4200100	Dusp1	0.00979553	0.999538	1.69732	3.95772e-12	0.553905	9.33699e-05	-1.13362	6.92947e-09	5.27437e-07	2.2128e-12	1.09805e-07	0.000533709	6.23677e-10	0.00017037
4040382	LOC240672	0.146186	0.459504	1.68268	1.56584e-11	0.810732	1.589e-06	-0.725766	1.29785e-05	0.00273929	1.2582e-12	1.08032e-05	0.0827423	4.15356e-10	0.00198758
2030739	Vegfa	0.0228705	0.994262	1.62987	8.2212e-12	0.973834	3.82761e-08	-0.633165	3.11654e-05	0.000690574	1.86292e-13	0.000128575	0.0370324	1.00829e-10	0.00973375
3060270	Cd164l2	0.0241078	0.997643	1.62553	3.12471e-09	0.536805	0.0048226	-1.06462	3.47784e-06	0.000113174	1.46346e-09	2.31359e-05	0.0120817	7.91169e-08	0.00319866
4920288	Igfbp3	0.167576	0.625254	1.61591	8.90343e-09	0.196081	0.541091	-1.25225	8.2e-07	0.000181139	5.53775e-08	1.72891e-06	0.0157304	1.41474e-06	0.000633667
3130600	Elmo1	-0.128917	0.466379	1.61445	4.06208e-12	0.661888	5.17793e-06	-1.08148	6.76707e-09	6.53372e-08	8.01689e-13	7.33697e-07	0.00017728	3.10969e-10	0.000385394
3180215	Nr4a2	0.203953	0.507102	1.60113	2.1e-08	0.0186245	0.999307	-1.37855	3.91808e-07	0.000131963	5.32e-07	7.3405e-07	0.0133243	8.88569e-06	0.000385394
2490537	Ptgs2	-0.134913	0.724138	1.56597	4.93657e-09	0.610784	0.00136851	-1.0901	2.21871e-06	1.15954e-05	1.14565e-09	9.22642e-05	0.00296752	6.62195e-08	0.00769646
5050463	Hmox1	0.0207501	0.99696	1.56087	1.30616e-10	0.671509	3.77776e-05	-0.868615	2.22218e-06	8.11875e-05	1.86484e-11	1.54967e-05	0.0100774	3e-09	0.00247877
6960189	Furin	-0.0143513	0.993784	1.55355	3.06422e-14	1.06014	2.69629e-12	-0.507771	7.78077e-07	1.69579e-05	3.12663e-17	1.19051e-05	0.00381324	1.79479e-13	0.00209904
2940114	Osbpl6	0.0492258	0.9502	1.53513	3.05991e-11	0.378606	0.00528019	-1.1073	1.28663e-08	1.64864e-06	4.37779e-11	1.16786e-07	0.000935846	5.66036e-09	0.00017271
1990373	Areg	0.113966	0.879442	1.48388	1.80608e-07	0.0930455	0.937853	-1.27687	2.94913e-06	0.000242951	1.85249e-06	9.31868e-06	0.0188287	2.52497e-05	0.00181862
5960414	Prosc	-0.0732641	0.828754	1.46827	1.82419e-11	0.76201	6.21282e-07	-0.779526	8.38697e-07	7.32472e-06	9.56783e-13	2.92809e-05	0.0022829	3.50672e-10	0.00374434
240736	Rps6ka3	0.0227229	0.991109	1.45264	4.00857e-12	0.522322	2.86597e-05	-0.907595	2.00516e-08	1.73868e-06	1.47167e-12	2.3e-07	0.00096351	4.62439e-10	0.000203373
520563	Snf1lk	0.0387824	0.989162	1.45243	9.5929e-09	0.548947	0.00273124	-0.864702	3.09907e-05	0.000759863	2.54909e-09	0.000117076	0.0394307	1.21945e-07	0.00915891
6980554	Ap2b1	-0.107673	0.321057	1.45075	1.03029e-13	0.969686	6.25555e-11	-0.588737	3.37853e-07	9.73909e-07	6.00584e-16	4.68188e-05	0.000685234	1.74721e-12	0.00502135
6620079	Egr1	0.00999699	0.998124	1.44466	6.43929e-14	0.55848	1.91287e-07	-0.876178	3.13172e-10	3.45565e-08	7.1771e-15	5.86866e-09	0.000161513	9.02898e-12	2.48335e-05
5550086	Dusp16	0.0503409	0.974114	1.43645	6e-09	0.521925	0.00298025	-0.864187	1.85534e-05	0.000615725	1.88573e-09	6.58423e-05	0.0342825	9.64563e-08	0.00617896
1570239	Elmo1	0.0375736	0.979244	1.42862	2.0046e-10	0.37792	0.00745219	-1.01313	9.44531e-08	7.76532e-06	2.1772e-10	7.99512e-07	0.00236243	1.82598e-08	0.000386567
5910347	Tsc22d2	0.0899485	0.872451	1.41836	6.66235e-09	0.469628	0.00699362	-0.858786	1.86452e-05	0.00107376	3.0582e-09	4.07547e-05	0.0476005	1.40941e-07	0.00462685
6450600	Gramd1b	0.0299901	0.995445	1.40673	2.87714e-08	0.369286	0.0613312	-1.00745	6.96637e-06	0.000211222	2.88254e-08	3.8696e-05	0.0174013	8.38062e-07	0.00448055
4540082	Serpina3f	0.0172889	0.999476	1.38042	5.39536e-07	0.196383	0.626023	-1.16675	1.02579e-05	0.000235144	1.902e-06	6.33586e-05	0.0185513	2.58339e-05	0.00601867
4180403	Elmo1	-0.0496956	0.963065	1.38006	1.22816e-09	0.349391	0.0232751	-1.08036	1.14e-07	2.54919e-06	1.50484e-09	2.89329e-06	0.00122327	8.08844e-08	0.00087059
3370541	Syt4	0.035061	0.990622	1.37061	1.06577e-08	0.202813	0.384994	-1.13273	3.79687e-07	2.20249e-05	4.62802e-08	3.01588e-06	0.00467273	1.22747e-06	0.00089414
2100358	Map2k3	0.0547168	0.873342	1.36558	3.22009e-12	0.528166	9.481e-06	-0.782692	6.27503e-08	9.38807e-06	8.49664e-13	3.56839e-07	0.00261669	3.18946e-10	0.000255535
3610082	Cxcl1	0.0859453	0.860219	1.34448	4.2397e-09	0.306137	0.0684016	-0.952394	1.51867e-06	0.000151536	6.92948e-09	5.07072e-06	0.0143074	2.68342e-07	0.00125546
1990221	LOC100048556	0.179983	0.642735	1.33382	7.00586e-07	0.0940645	0.93343	-1.05977	2.88092e-05	0.00302942	5.58869e-06	3.12017e-05	0.0870433	6.47106e-05	0.00392209
3140674	Map3k5	-0.0122274	0.999833	1.33097	1.52581e-06	-0.0319785	0.997445	-1.37517	1.77758e-06	4.36531e-05	3.33111e-05	1.89225e-05	0.00701573	0.000292801	0.0028347
6980228	Cacng3	0.068243	0.933518	1.3077	1.53527e-08	0.16583	0.533434	-1.07363	5.86701e-07	5.02532e-05	8.57763e-08	2.96345e-06	0.00757002	1.99889e-06	0.000884228
3420544	Pmepa1	-0.0318427	0.990824	1.30555	5.63218e-09	2.08123	2.25331e-12	0.743835	3.53167e-05	0.000815082	3.80905e-14	0.000133446	0.0408392	3.28116e-11	0.00997286
1990347	Eprs	-0.0959301	0.635353	1.29189	4.84044e-11	0.488252	8.9108e-05	-0.899564	3.3884e-08	3.48143e-07	1.29136e-11	2.41705e-06	0.000405125	2.23557e-09	0.000788149
5860039	Pim1	-0.0286261	0.995637	1.28699	6.91049e-08	0.283968	0.171909	-1.03165	3.26184e-06	5.56119e-05	1.10269e-07	3.94654e-05	0.0079894	2.44881e-06	0.00453579
3450678	Elmo1	0.00129042	0.999998	1.28457	4.71845e-11	0.338155	0.00374715	-0.945127	1.4e-08	8.64467e-07	5.34279e-11	2.31765e-07	0.000672106	6.39308e-09	0.000203373
6860088	Lmo7	0.134371	0.830174	1.28277	2.211e-06	0.0638037	0.980046	-1.08459	3.64319e-05	0.00208006	1.92876e-05	6.08863e-05	0.0712438	0.000183933	0.00590432
6350326	Emd	0.00426772	0.999986	1.27922	1.12301e-07	0.321031	0.116802	-0.953918	1.325e-05	0.000252007	1.22884e-07	8.7813e-05	0.0190572	2.66042e-06	0.00741821
4590301	Tmem178	-0.125956	0.404189	1.26828	5.09977e-11	0.418313	0.000432569	-0.97592	7.42346e-09	6.11664e-08	2.45957e-11	9.27291e-07	0.00017728	3.70229e-09	0.000423163
4250689	Ccrn4l	-0.0363096	0.937179	1.26367	1.03983e-12	0.639281	7.84959e-08	-0.660696	9.21501e-08	1.85055e-06	6.55902e-14	2.72254e-06	0.000982798	4.48975e-11	0.00085051
6280504	Med7	0.0602086	0.754803	1.25826	6.42597e-13	0.60131	1.17067e-07	-0.596745	2.51584e-07	4.59194e-05	5.34755e-14	8.63392e-07	0.00721222	3.98696e-11	0.000401883
3130292	Idb2	0.140089	0.468597	1.25252	1.26245e-09	0.480742	0.0006851	-0.631686	5.05539e-05	0.00741623	3.15472e-10	3.18083e-05	0.146408	2.41121e-08	0.00396939
650168	Ivns1abp	0.0122524	0.999612	1.25082	6.17239e-08	0.359961	0.0486209	-0.878603	1.72812e-05	0.000345288	4.5e-08	9.89426e-05	0.0234972	1.196e-06	0.00810824
3120577	D930002M03Rik	0.0633828	0.964361	1.24321	3.34235e-07	0.107345	0.870546	-1.07249	5.03084e-06	0.000241053	2.39746e-06	2.10354e-05	0.018826	3.15685e-05	0.00303137
3890059	Cyr61	0.0090666	0.99985	1.22607	1.07875e-07	0.290551	0.146417	-0.926448	1.07548e-05	0.000229185	1.39151e-07	6.96532e-05	0.0183297	2.9468e-06	0.00641593
2850521	Rasl11a	-0.0401969	0.985954	1.22357	6.03416e-08	0.191444	0.432104	-1.07232	8.18478e-07	1.55607e-05	2.11513e-07	1.39606e-05	0.00358567	4.13841e-06	0.00232081
2570008	Ivns1abp	-0.00481282	0.999961	1.22328	6.44264e-09	0.437845	0.00355264	-0.790248	7.74389e-06	0.000146095	2.16189e-09	6.31282e-05	0.0140793	1.0751e-07	0.00601867
6520064	Elmo1	-0.0436852	0.969722	1.22028	3.47961e-09	0.430531	0.00286201	-0.833436	2.13306e-06	2.836e-05	1.24609e-09	3.73164e-05	0.0055003	7.09066e-08	0.00436423
4760204	Galntl2	0.160461	0.504722	1.19934	4.2911e-08	0.328424	0.0561589	-0.710453	0.000106283	0.0114114	3.715e-08	6.17314e-05	0.186636	1.02685e-06	0.00597383
5810725	Eif2b2	0.0411251	0.987625	1.19057	2.48e-07	0.196659	0.465459	-0.952784	1.0496e-05	0.000339189	7.10235e-07	4.743e-05	0.0232429	1.13178e-05	0.00502899
6450021	Elmo1	-0.0121723	0.998978	1.19039	7.1833e-10	0.341169	0.00733794	-0.861389	2.25766e-07	7.35677e-06	5.82907e-10	3.41468e-06	0.0022829	3.91639e-08	0.000987223
1050541	Rheb	-0.0146501	0.985479	1.19005	3.04201e-14	0.594993	5.16493e-10	-0.609706	7.04321e-10	3.86867e-08	2.24348e-16	2.17203e-08	0.000161513	7.972e-13	6.31885e-05
870241	2410004L22Rik	0.0907561	0.869838	1.18408	1.11388e-07	0.208223	0.367502	-0.885096	1.27489e-05	0.000808212	2.9633e-07	2.97565e-05	0.0407141	5.46918e-06	0.00379473
2100243	Kif1b	0.119262	0.590092	1.17776	2.87464e-09	0.493372	0.000466648	-0.565124	0.000167701	0.0124891	4.8e-10	0.000108118	0.196064	3.36484e-08	0.00869877
3710593	AI848100	0.0259668	0.975269	1.17308	3.5878e-12	0.196517	0.0358863	-0.950596	2.79016e-10	4.16386e-08	1.72363e-11	4.12483e-09	0.000161513	2.78576e-09	2.13332e-05
6650288	Lass6	0.000775797	1	1.16067	7.22898e-09	0.418847	0.00352344	-0.741047	9.96952e-06	0.000194229	2.34218e-09	7.19612e-05	0.0164977	1.14174e-07	0.00659365
2470224	Smap2	-0.0202381	0.995028	1.1503	8.40754e-10	0.504472	0.000118841	-0.666062	6.15227e-06	8.98096e-05	1.11398e-10	6.86844e-05	0.0103989	1.11548e-08	0.00636863
5390575	Accn5	-0.0479367	0.987956	1.14904	4.19556e-06	0.0647757	0.974991	-1.1322	9.2016e-06	0.000107098	3.09193e-05	0.000109018	0.0117297	0.000275339	0.00874909
6520075	Ier3	0.140325	0.727173	1.13378	1.29182e-06	-0.00447974	0.999988	-0.997938	1.33738e-05	0.00132897	2.28759e-05	2.08289e-05	0.0541445	0.000211607	0.00302032
870195	Pde4b	-0.00369281	0.999976	1.13136	4e-09	0.208081	0.172314	-0.926974	1.74617e-07	6.89327e-06	1.15633e-08	2.384e-06	0.00218273	4.06525e-07	0.000787015
3060468	A830030H10Rik	0.056864	0.932685	1.12803	8.27159e-09	2.3397	7.66054e-14	1.26854	2.54085e-09	8.77449e-08	3.01524e-15	9.73397e-08	0.000185648	5.39809e-12	0.000156237
7210139	Cited2	-0.00209472	0.999997	1.12799	5.16399e-08	0.335683	0.0373504	-0.794399	1.43598e-05	0.000246059	3.37405e-08	0.000101347	0.0188534	9.54798e-07	0.00826168
290168	Sqle	0.040681	0.986105	1.12746	2.62091e-07	0.116485	0.791254	-0.970293	4.15373e-06	0.000166993	1.56806e-06	2.16161e-05	0.0151508	2.19911e-05	0.00307702
6580110	Cyr61	-0.0980852	0.780528	1.1076	3.77145e-08	0.234051	0.174294	-0.971637	5.18302e-07	4.36659e-06	6.92386e-08	2.16827e-05	0.001666	1.69e-06	0.00307702
6560730	Inpp5a	0.0907594	0.783632	1.10576	1.27011e-08	0.406473	0.00409518	-0.608523	0.000100726	0.00510363	3.79177e-09	0.000118686	0.118369	1.65413e-07	0.00922283
1190612	Rasa2	0.003573	0.999981	1.10314	1.3e-08	0.303772	0.034871	-0.795794	3.14937e-06	8.24606e-05	1.13937e-08	2.6249e-05	0.0101035	4.01775e-07	0.0034909
3290427	Slc15a3	0.081682	0.784784	1.09446	2.90011e-09	0.363006	0.00446547	-0.649776	1.22355e-05	0.00104458	1.33628e-09	2.24636e-05	0.0470233	7.4e-08	0.00313999
2230097	Elmo1	-0.0413278	0.967422	1.09346	5.47594e-09	0.316478	0.0176063	-0.818314	8.7241e-07	1.37173e-05	4.14845e-09	1.73643e-05	0.00330828	1.77643e-07	0.00267634
2850066	Cacng3	-0.0552384	0.976411	1.09292	2.38e-06	0.0260967	0.997717	-1.12206	3.02151e-06	3.95026e-05	2.7573e-05	4.77861e-05	0.00676284	0.000248777	0.00505431
6840241	Trip12	-0.0103068	0.998837	1.08892	9.90514e-11	0.534896	5.40577e-06	-0.564328	4.71549e-06	8.46032e-05	7.00867e-12	4.79946e-05	0.0102892	1.36499e-09	0.00505431
3520017	C030027L06Rik	0.017715	0.99532	1.08751	3.35331e-10	0.397048	0.000491629	-0.672749	1.12163e-06	4.90151e-05	1.04204e-10	8.30191e-06	0.00746077	1.06368e-08	0.00173287
3840167	LOC100046003	0.0470742	0.966898	1.07751	4.85024e-08	0.341687	0.0243872	-0.688754	4.66779e-05	0.00131838	2.53589e-08	0.000130993	0.0538427	7.57138e-07	0.00988222
7570068	2810405J04Rik	-0.0124297	0.994455	1.06827	4.38982e-13	0.548081	2.66864e-08	-0.532616	8.0899e-08	2.66753e-06	2.28508e-14	1.57121e-06	0.0012542	2.31225e-11	0.000585159
380739	Rassf1	0.0528194	0.94272	1.06777	1.56421e-08	0.276343	0.0536202	-0.738612	6.57155e-06	0.00034389	1.66986e-08	2.31583e-05	0.0234771	5.37159e-07	0.00319866
3180504	Ptbp1	0.047499	0.965057	1.06744	4.78832e-08	0.295312	0.0552152	-0.724629	2.16692e-05	0.000749229	4e-08	6.97458e-05	0.039053	1.09021e-06	0.00641593
4540020	Dnajb1	0.0931458	0.891479	1.06329	2.19277e-06	0.0582194	0.973691	-0.911925	3.02371e-05	0.00143889	1.80894e-05	6.41517e-05	0.0566497	0.000174149	0.00605694
2940097	Psme3	0.0103401	0.999181	1.06066	1.09929e-09	0.357785	0.00224299	-0.692534	1.47e-06	5.18652e-05	4.77267e-10	1.20604e-05	0.0077626	3.35671e-08	0.00210253
6960170	C330023M02Rik	0.0405384	0.927463	1.06018	5.86975e-11	0.501903	5.84083e-06	-0.517734	6.90722e-06	0.000388718	5.07405e-12	2.24545e-05	0.025484	1.10365e-09	0.00313999
2340670	Rbm4b	0.0217908	0.99365	1.03897	3.7508e-09	0.360395	0.00347411	-0.656785	6.575e-06	0.000211112	1.4394e-09	3.54539e-05	0.0174013	7.8e-08	0.00419916
4040707	LOC380927	-0.0164105	0.992293	1.03664	1.17764e-11	0.456172	4.47012e-06	-0.596878	1.77092e-07	4.90978e-06	1.55451e-12	3.29967e-06	0.00177159	4.76039e-10	0.000959936
4830129	Srebf2	0.185941	0.101495	1.03593	7.32579e-10	0.236622	0.0365473	-0.613371	4.04892e-06	0.00524381	1.24536e-09	1.22739e-06	0.120002	7.09066e-08	0.000519375
2970278	Trim41	-0.00606131	0.999844	1.0321	2.37816e-09	0.297035	0.0125966	-0.741126	7.47543e-07	2.17446e-05	1.86867e-09	8.93691e-06	0.00464286	9.58998e-08	0.00180097
7210100	6330416L11Rik	0.0465945	0.946509	1.02812	5.8121e-09	0.0640007	0.889962	-0.917527	6.77484e-08	7.34007e-06	8.27828e-08	4.92925e-07	0.0022829	1.94023e-06	0.000314304
4210669	1190002N15Rik	-0.0983998	0.807513	1.02597	2.93718e-07	-0.0326555	0.991799	-1.15703	9.31273e-08	1.19455e-06	9.35431e-06	4.18264e-06	0.00076168	9.97156e-05	0.00108509
5090736	Adcyap1	0.504225	0.00315703	1.02438	1.33551e-06	-0.428252	0.0170543	-0.94841	7.0598e-06	0.100023	0.00399959	2.29757e-07	0.544472	0.0184967	0.000203373
1780563	Usp16	0.0390656	0.959297	1.0176	2e-09	0.340183	0.00338113	-0.638355	4.2422e-06	0.000218368	8.84098e-10	1.76919e-05	0.017801	5.41475e-08	0.0027089
5360168	Osbpl6	0.00125225	0.999997	1.01725	1.05657e-10	0.00418388	0.999918	-1.01182	2.36629e-10	2.21976e-08	4.631e-09	5.26312e-09	0.000161513	1.96e-07	2.44982e-05
780088	Elmo1	-0.0647895	0.872628	1.01236	7.76827e-09	0.299288	0.0177016	-0.777862	8.1916e-07	8.29695e-06	5.42082e-09	2.50343e-05	0.00244726	2.20755e-07	0.0033776
4900440	E030010A14Rik	0.0343018	0.974024	1.00867	3.62768e-09	0.203106	0.116852	-0.771261	4.39669e-07	3.02483e-05	8.33316e-09	2.899e-06	0.00570028	3.11053e-07	0.00087059
2190475	Ms4a6d	0.00199537	0.999998	0.998218	3.41926e-07	0.210738	0.27971	-0.785484	1.73868e-05	0.000302981	5.62e-07	0.000112267	0.0215819	9.32081e-06	0.00888725
60382	Baz1a	0.0699274	0.783042	0.99519	1e-09	0.377037	0.000690911	-0.548226	1.4146e-05	0.00117574	2.74405e-10	2.51148e-05	0.0502085	2.17965e-08	0.00337866
130180	Elmo1	0.0116175	0.999302	0.991102	4.75862e-08	0.295634	0.0356599	-0.683851	1.74819e-05	0.000361111	3.09042e-08	9.67238e-05	0.0241535	8.8632e-07	0.00797423
5560576	1190002N15Rik	-0.0938674	0.762392	0.989351	6.38232e-08	0.0772753	0.867226	-1.00594	9.6073e-08	1.0878e-06	5.98197e-07	4.82488e-06	0.00072334	9.80087e-06	0.00120098
4640711	Edn1	0.0162118	0.9989	0.987197	7.50161e-07	-0.0753418	0.918726	-1.04633	6.0675e-07	2.56874e-05	3.54351e-05	5.54167e-06	0.00513164	0.000308011	0.00132002
7210379	March6	0.00188106	0.999993	0.984826	5.74233e-10	0.351756	0.000871083	-0.631189	1.08384e-06	3.44233e-05	1.96589e-10	1.07193e-05	0.00618649	1.6821e-08	0.00198564
290161	Pim3	-0.00790041	0.999716	0.983025	1.46075e-08	0.246199	0.0625224	-0.744727	1.76983e-06	4.25012e-05	1.72919e-08	1.92471e-05	0.00694141	5.50915e-07	0.0028347
4810372	March6	-0.0642922	0.814845	0.982038	1e-09	0.367903	0.00074914	-0.678427	5.91761e-07	5.34138e-06	2.72988e-10	2.22719e-05	0.0018979	2.17209e-08	0.00313999
2690201	Ankrd13a	-0.0407269	0.900294	0.981513	3.05977e-11	0.275043	0.00167443	-0.747197	5.47541e-09	1.50209e-07	2.81645e-11	2.25328e-07	0.000239142	4.11347e-09	0.000203373
4120753	Lmna	0.115229	0.339136	0.981393	2.27643e-10	0.302682	0.00209885	-0.563482	2.29979e-06	0.000997114	1.4162e-10	2.036e-06	0.0456368	1.34101e-08	0.000728075
70239	Elmo1	-0.0537708	0.926544	0.979639	1.9e-08	0.2519	0.0593927	-0.78151	1.07826e-06	1.27964e-05	2.05456e-08	2.60833e-05	0.00313491	6.37237e-07	0.00348879
4210164	Entpd7	0.00270588	0.999983	0.978998	1.77332e-09	0.42524	0.000225526	-0.551052	1.64658e-05	0.000298988	2.47966e-10	0.000104652	0.0215444	2.02493e-08	0.00848647
4570184	Igf2bp2	-0.0149753	0.998069	0.973052	1.63125e-08	0.193336	0.179253	-0.794692	6.69648e-07	1.70807e-05	3.63627e-08	9.29872e-06	0.00382238	1.01205e-06	0.00181862
1660451	Deb1	0.0912687	0.801012	0.960045	2.09249e-07	0.0283363	0.992972	-0.84044	2.66415e-06	0.000293566	3.20312e-06	6.82368e-06	0.0213048	4.03725e-05	0.00151972
5390181	5031439G07Rik	0.0438612	0.908931	0.95851	2.79961e-10	0.282726	0.00353277	-0.631923	3.80348e-07	3.91047e-05	2.05989e-10	1.86405e-06	0.00676284	1.74966e-08	0.000672604
6220037	Sbno2	0.0260886	0.991989	0.954839	6.83984e-08	0.174301	0.310116	-0.75445	3.93967e-06	0.0001457	1.72786e-07	2.24551e-05	0.0140793	3.52439e-06	0.00313999
4560747	8430403J19Rik	-0.158732	0.264641	0.954824	1.37822e-08	0.313845	0.0106329	-0.79971	3.96645e-07	9.18184e-07	6.43964e-09	6.56733e-05	0.000678392	2.53164e-07	0.00617555
2710167	Nt5c1a	0.0255454	0.982574	0.952383	7.4475e-10	0.447898	4.68466e-05	-0.47894	3.49753e-05	0.000911875	6.88388e-11	0.000119009	0.0438029	7.82278e-09	0.00923253
1110435	1110007M04Rik	-0.0498767	0.904042	0.950472	1.87384e-09	0.296063	0.00603119	-0.704286	3.81592e-07	5.08183e-06	1.10665e-09	1.13083e-05	0.00181957	6.45502e-08	0.00203622
5420593	Ntrk2	0.0991063	0.602557	0.948819	6.13937e-09	0.259511	0.0270451	-0.590202	1.2276e-05	0.00175819	5.62782e-09	1.44927e-05	0.0641987	2.27592e-07	0.00238326
2320753	Fgf3	-0.0084071	0.999831	0.948616	8.70808e-07	0.111629	0.766887	-0.845395	7.878e-06	0.000141136	3.90375e-06	6.68546e-05	0.0138305	4.78684e-05	0.00623623
2140671	Onecut2	-0.0298774	0.983557	0.942827	1.48375e-08	-0.137662	0.414046	-1.11037	2.19355e-09	1.03779e-07	3.84563e-06	6.4804e-08	0.00019698	4.72552e-05	0.000136613
6860209	Alkbh	0.017708	0.994924	0.937662	2.36031e-09	0.409575	0.000258389	-0.510379	3.17002e-05	0.000687849	3.21624e-10	0.00013233	0.0369715	2.44618e-08	0.00996623
6450056	Sqle	0.0653766	0.641815	0.935417	1.99094e-11	0.0117584	0.996895	-0.858282	1.7809e-10	7.01086e-08	8.63858e-10	1.28961e-09	0.00017728	5.31878e-08	1.20055e-05
5960719	Ube2g1	-0.0232123	0.971987	0.927666	1.45017e-11	0.508763	2.28e-07	-0.442115	3.19511e-06	3.96577e-05	5.51443e-13	5.20034e-05	0.00676284	2.37667e-10	0.00533172
6980722	Nol5	-0.0229045	0.993775	0.925936	5.55941e-08	0.233721	0.0924018	-0.71512	4.47063e-06	6.79677e-05	6.1402e-08	5.38481e-05	0.00898777	1.53743e-06	0.00541417
1170474	Fbxo33	-0.00915637	0.999564	0.921365	4.2273e-08	0.122086	0.55046	-0.808435	5.75399e-07	1.6755e-05	2.04827e-07	7.41978e-06	0.00378591	4.04157e-06	0.00159156
6900520	Lonrf1	0.122819	0.43334	0.919584	1.10589e-08	0.0907596	0.70101	-0.706005	1.141e-06	0.000409687	9.15058e-08	1.47771e-06	0.0262537	2.10858e-06	0.000563794
6650458	Nfkbiz	-0.0117605	0.998993	0.915199	2.96249e-08	0.0962206	0.700867	-0.830738	2.49409e-07	7.99815e-06	2.09164e-07	3.726e-06	0.00241747	4.10454e-06	0.00103234
6900397	Shisa2	0.144527	0.539693	0.906959	1.09147e-06	-0.341738	0.0310058	-1.10417	1.14752e-07	4.06817e-05	0.00212987	2.85818e-07	0.00683615	0.0107725	0.000225491
50609	Hn1l	0.0976318	0.812812	0.906109	1.86374e-06	0.035917	0.989289	-0.772561	2.81288e-05	0.00181275	1.87129e-05	4.71422e-05	0.0658177	0.000179113	0.00502135
6180670	Raly	0.0603811	0.810247	0.904464	1.13935e-09	0.409654	0.000101387	-0.434429	8.45996e-05	0.00413961	1.28698e-10	0.000111595	0.104033	1.25851e-08	0.00887075
6060026	Gprc5a	0.105302	0.816149	0.899787	6.44288e-06	-0.00893561	0.999866	-0.803421	4.87186e-05	0.00270755	9.13447e-05	7.35384e-05	0.0821568	0.000697249	0.0066815
5090097	Gtpbp4	-0.0366373	0.961186	0.898402	6.81308e-09	0.33628	0.00244939	-0.59876	5.33545e-06	5.4307e-05	1.89119e-09	8.71743e-05	0.00786902	9.66292e-08	0.00739108
5220519	Mia3	-0.0812366	0.674421	0.896555	3.16639e-09	0.371028	0.000566078	-0.606764	2.23247e-06	1.02426e-05	5.60189e-10	0.000105071	0.00275586	3.78449e-08	0.00850561
2810044	LOC100045737	0.0731034	0.767182	0.887507	8.11381e-09	0.327936	0.00304505	-0.486467	7.52977e-05	0.00434387	2.37755e-09	9.04087e-05	0.106586	1.15761e-07	0.00760987
4780673	Slc30a1	-0.00635739	0.999885	0.887476	2.56768e-07	0.198428	0.221911	-0.695405	1.42774e-05	0.000226589	3.71423e-07	0.000108204	0.0182159	6.60881e-06	0.00869877
840176	Aoc2	0.122755	0.370117	0.884334	6.22284e-09	0.241413	0.0275295	-0.520166	2.55667e-05	0.00602815	5.7387e-09	1.4516e-05	0.130418	2.31473e-07	0.00238326
5340296	Ccnyl1	-0.0231574	0.98804	0.884256	4.11408e-09	0.253822	0.0164487	-0.653592	8.06079e-07	1.58074e-05	3.22757e-09	1.34287e-05	0.00360679	1.46e-07	0.0022735
4880309	Slc25a32	-0.0166552	0.992829	0.868914	4.4839e-10	0.311288	0.000722873	-0.574281	5.59131e-07	1.27263e-05	1.51456e-10	9.06751e-06	0.00313423	1.4e-08	0.00181015
650088	2310046A06Rik	0.0376951	0.992745	0.868813	6.54591e-05	-0.368954	0.0879431	-1.20007	1.65592e-06	7.14653e-05	0.0258792	1.09761e-05	0.00922112	0.0892757	0.0020104
4590431	Sf1	0.0746384	0.78042	0.868285	2.36993e-08	0.257898	0.0276253	-0.535748	4.07481e-05	0.00265332	1.58748e-08	5.78076e-05	0.0813062	5.18379e-07	0.00566478
460039	F8a	-0.000444574	1	0.867149	2.264e-06	-0.168168	0.459561	-1.03576	3.29756e-07	1.23622e-05	0.000345504	3.97756e-06	0.00306076	0.00221854	0.00105796
2940196	Ndfip2	0.0431829	0.960556	0.865229	1.42147e-07	0.186122	0.221213	-0.635924	1.95893e-05	0.000717499	2.33855e-07	6.23816e-05	0.0377372	4.49433e-06	0.0059974
580274	scl0004020.1_31	-0.0177204	0.981959	0.863399	6.59783e-12	0.389973	1.98441e-06	-0.491147	1.30131e-07	3.31529e-06	7.77392e-13	2.83383e-06	0.00144725	3.04078e-10	0.00087059
4670196	Atp13a3	0.0243558	0.967357	0.857758	5.07592e-11	0.339115	5.34622e-05	-0.494287	6.05076e-07	4.17818e-05	1.09666e-11	3.63247e-06	0.00692105	2e-09	0.00101856
5270379	C730009D12	-0.199219	0.163563	0.856666	2.55246e-07	-0.0850648	0.809084	-1.14095	6e-09	2.52655e-08	2.00659e-05	1.60767e-06	0.000161513	0.000189801	0.000593908
1050689	scl0002064.1_2	-0.0432831	0.957027	0.856176	1.086e-07	0.187438	0.196529	-0.71202	2.96062e-06	3.3435e-05	1.73129e-07	5.395e-05	0.00605563	3.52984e-06	0.00541417
730167	Tfg	0.0458878	0.93524	0.856047	2.71442e-08	0.231394	0.0512424	-0.578765	1.42061e-05	0.000656141	2.48335e-08	4.1861e-05	0.0358888	7.43838e-07	0.00469518
4900719	A930008A22Rik	-0.000851655	1	0.85458	2.57503e-07	0.116784	0.618589	-0.738648	3.851e-06	8.97927e-05	1.03244e-06	3.32373e-05	0.0103989	1.54474e-05	0.00401183
6370541	Kras	0.067309	0.692089	0.849036	5.63093e-10	0.379626	7.03618e-05	-0.402101	5.93593e-05	0.00452652	6.73516e-11	6.19539e-05	0.109509	7.70274e-09	0.00598292
4070521	Pde4dip	0.0817729	0.675415	0.834199	1.1341e-08	0.192678	0.0866947	-0.559748	7.51353e-06	0.000977879	1.71911e-08	1.16116e-05	0.0453812	5.48829e-07	0.00205507
3190754	Tagap1	-0.0466697	0.854662	0.828768	4.24411e-10	0.35408	9.85353e-05	-0.521358	1.08495e-06	9.73208e-06	6.35468e-11	3.40699e-05	0.00268047	7.35312e-09	0.00407674
60239	Dusp6	-0.0170534	0.99099	0.823406	4.45098e-10	0.367771	5.98221e-05	-0.472688	4.06482e-06	5.97306e-05	5.33599e-11	5.21957e-05	0.00826735	6.39308e-09	0.00533968
4880121	Inoc1	0.118331	0.527999	0.816208	2.22648e-07	0.0848253	0.782902	-0.613052	2.17957e-05	0.00335727	1.34293e-06	1.91196e-05	0.0925262	1.92336e-05	0.0028347
4570767	Dolk	0.0477951	0.937859	0.812755	1.41059e-07	0.104902	0.630863	-0.660058	5.19861e-06	0.000293481	6.51189e-07	1.86538e-05	0.0213048	1.05393e-05	0.00281402
6110484	EG545963	0.0640808	0.934976	0.809351	7.69639e-06	0.0124556	0.999523	-0.732815	4.83063e-05	0.00166616	8.01581e-05	0.000111788	0.0623931	0.000621543	0.00887075
1400167	BC050811	-0.0378623	0.968018	0.80319	1.8474e-07	0.136687	0.42361	-0.704365	2.31444e-06	2.98307e-05	5.09e-07	4.05535e-05	0.00567526	8.58072e-06	0.00461526
6510100	E330027P06Rik	0.0194131	0.985298	0.801528	3.68383e-10	0.303373	0.000354703	-0.478742	1.99824e-06	9.37199e-05	9.75744e-11	1.16067e-05	0.0107184	1.00705e-08	0.00205507
6520220	Csnk1d	-0.0105539	0.998847	0.801258	2.14002e-08	0.241105	0.0243219	-0.570708	5.80358e-06	9.95653e-05	1.37267e-08	5.71635e-05	0.0111405	4.64344e-07	0.00564924
2600491	LOC666025	-0.112536	0.483389	0.79747	6.55157e-08	0.17357	0.178401	-0.736436	4.13929e-07	1.75948e-06	1.08615e-07	3.62799e-05	0.00096351	2.42015e-06	0.00427525
5550112	Map3k5	-0.000798339	1	0.794559	4.80932e-06	-0.0902333	0.839537	-0.885591	1.96e-06	5.26065e-05	0.000231591	1.86808e-05	0.00782324	0.00156616	0.00281402
6620114	D830014B20Rik	0.0452503	0.91228	0.794041	1.2e-08	-0.101448	0.514757	-0.850239	8.12618e-09	1.29605e-06	2.45456e-06	6.75039e-08	0.000806469	3.21215e-05	0.000136613
4040343	Cirh1a	0.0100291	0.99871	0.792283	6.32049e-09	0.251783	0.00943323	-0.530471	4.70062e-06	0.000136087	3.39873e-09	3.12578e-05	0.0135642	1.52409e-07	0.00392209
20475	Per1	0.079489	0.92389	0.786992	8.07752e-05	-0.168832	0.599611	-0.876335	3.68856e-05	0.00144269	0.00436917	8.56251e-05	0.0567169	0.0199325	0.00733252
5130228	Popdc3	0.143514	0.67342	0.773111	8.69383e-05	-0.315083	0.117947	-0.94468	1.21348e-05	0.00143395	0.0251451	1.69394e-05	0.0566123	0.0870985	0.00263705
4880148	Atp9b	0.0358035	0.94147	0.770285	5.15397e-09	0.208945	0.0265749	-0.525536	3.04607e-06	0.000187255	4.87752e-09	1.2209e-05	0.0160224	2.03801e-07	0.00211261
6550600	Pkig	0.0824258	0.807678	0.766844	1.53465e-06	0.0346725	0.983662	-0.649746	2.55642e-05	0.00171412	1.48617e-05	4.30624e-05	0.0632419	0.000147523	0.0047386
3890064	LOC100048858	-0.0962275	0.750474	0.751468	3.65469e-06	-0.176408	0.328112	-1.0241	7.67407e-08	8.80797e-07	0.000776559	4.027e-06	0.000672106	0.0044769	0.00105902
150066	1810055G02Rik	0.0705408	0.785171	0.750572	1.07767e-07	0.209508	0.0698136	-0.470523	0.000111029	0.00544811	8.53408e-08	0.000128607	0.122687	1.99215e-06	0.00973375
6130440	Gmppb	0.0695329	0.778388	0.747169	7.56825e-08	0.20657	0.0650302	-0.471067	7.8655e-05	0.00433551	6.24695e-08	9.64182e-05	0.106437	1.55912e-06	0.00797154
6550703	Atp9b	-0.0116976	0.996169	0.746985	5.31854e-10	0.284543	0.000422567	-0.474139	1.16347e-06	2.48942e-05	1.37153e-10	1.6015e-05	0.00499462	1.3109e-08	0.00253554
5050240	A430073A17Rik	0.0396588	0.973103	0.741736	2.74414e-06	0.0448644	0.966673	-0.657212	2.45405e-05	0.00076965	2.05533e-05	8.19071e-05	0.0396293	0.000193428	0.00711293
4150750	Cxcl2	-0.0754336	0.815663	0.74067	9.17422e-07	0.0687314	0.869686	-0.747373	1.49954e-06	1.10759e-05	5.45769e-06	5.10323e-05	0.00291272	6.35097e-05	0.00525545
4010110	Ppp1r12a	0.0925292	0.685603	0.726769	7.48451e-07	0.117182	0.54741	-0.517058	0.000117165	0.00752745	2.06281e-06	0.000103537	0.147819	2.76867e-05	0.00841068
1430315	5830435K17Rik	0.0165296	0.996823	0.724855	4.96654e-07	0.0186077	0.996082	-0.689718	1.886e-06	7.14716e-05	7.11492e-06	1.34318e-05	0.00922112	7.95528e-05	0.0022735
990079	Vipr1	0.0471684	0.912182	0.7225	9.78298e-08	0.136645	0.300526	-0.538687	1.17807e-05	0.000636855	2.23588e-07	3.2527e-05	0.0351504	4.3382e-06	0.0039912
2710309	Prok2	0.108787	0.625312	0.715498	2.69866e-06	0.0336476	0.983709	-0.573063	8.41972e-05	0.00699566	2.35749e-05	6.91415e-05	0.142009	0.000217123	0.00639827
2570037	Per1	0.0143417	0.999266	0.704032	7.94388e-05	-0.148566	0.610935	-0.838256	1.54303e-05	0.000329281	0.00418903	8.70341e-05	0.0227067	0.0192257	0.00739108
7330348	Adra2c	0.123748	0.664826	0.703541	3.858e-05	1.58141	2.3327e-10	1.00162	5.80496e-07	3.54678e-06	2.82792e-11	3.20303e-05	0.00149033	4.11347e-09	0.0039864
1990255	Nr4a3	0.0026536	0.99999	0.702636	2.95658e-06	0.0681571	0.881916	-0.631825	2.17708e-05	0.000366418	1.4599e-05	0.000132774	0.0244351	0.000145139	0.00996623
10543	Tmem120a	0.133209	0.195235	0.700667	2.5157e-08	0.139076	0.19832	-0.428381	4.78631e-05	0.0185636	5.50836e-08	1.30411e-05	0.242355	1.40878e-06	0.00222353
7200358	Arf6	0.0381155	0.929811	0.699475	2.20598e-08	0.221755	0.0172684	-0.439605	3.05532e-05	0.00121421	1.17142e-08	7.56481e-05	0.0513683	4.10281e-07	0.00677153
2690221	Rai3	0.0373938	0.960511	0.69509	4.3e-07	0.0262115	0.987526	-0.631485	3.13186e-06	0.000169682	5.41883e-06	1.38584e-05	0.0151597	6.31163e-05	0.00231208
6940646	Pcdh10	-0.0314521	0.951562	0.694723	1.01157e-08	0.012124	0.997335	-0.714051	1.3e-08	3.87844e-07	2.55542e-07	4.18334e-07	0.000429833	4.853e-06	0.000278174
3450326	Adra2c	0.0833321	0.877505	0.69337	7.35157e-05	1.67709	1.65955e-10	1.06705	4.01527e-07	4.795e-06	2.88917e-11	1.29912e-05	0.00174371	4.16353e-09	0.00222317
5890719	1700012H17Rik	0.033166	0.993962	0.693043	0.000412639	-0.365638	0.0663578	-1.02552	5.86989e-06	0.000191697	0.106687	3.24699e-05	0.0163423	0.273334	0.0039912
650392	5430433G21Rik	-0.053375	0.827323	0.689969	2.22886e-08	-0.0829364	0.594244	-0.82628	2.54716e-09	6.33949e-08	3.663e-06	1.3225e-07	0.00017728	4.52854e-05	0.000174755
2940612	BC063749	0.0198012	0.991132	0.681114	1.03621e-07	0.0640919	0.806162	-0.597221	1.35021e-06	6.23976e-05	7.57886e-07	8.99208e-06	0.00854241	1.19422e-05	0.00180411
5860475	Slc16a6	0.0572601	0.96624	0.674026	0.000327874	-0.217	0.366448	-0.833765	4.54418e-05	0.00129908	0.0228012	0.000127606	0.0535116	0.0803307	0.0096895
110112	Ccl2	0.0329809	0.965501	0.664197	2.6847e-07	0.108553	0.478846	-0.522663	1.40488e-05	0.000535003	7.80477e-07	4.92168e-05	0.0310509	1.22032e-05	0.00513653
6060520	Ccl11	0.0793381	0.798941	0.659666	5.60155e-06	-0.0128908	0.998956	-0.593219	3.92357e-05	0.00243501	9.074e-05	5.90247e-05	0.0781207	0.000693315	0.0057598
380240	Zfp131	-0.00487508	0.999356	0.644907	6.3139e-11	0.340063	1.39358e-06	-0.30972	9.14729e-06	0.000147737	2.97548e-12	8.0678e-05	0.0141788	7.56828e-10	0.00703243
7210747	Tpm4	0.0129586	0.996001	0.641132	2.48862e-08	0.164646	0.0655567	-0.463527	5.40562e-06	0.000170223	2.68159e-08	3.17864e-05	0.0151788	7.93e-07	0.00396939
7100224	LOC432554	-0.0365376	0.951129	0.63985	3.35078e-07	0.119014	0.382382	-0.557374	4.41724e-06	4.39353e-05	7.36623e-07	7.88293e-05	0.00701573	1.16308e-05	0.00694684
5690220	Map3k14	0.183527	0.0166716	0.635655	9.92601e-09	0.0673464	0.648984	-0.384782	2.58061e-05	0.0800756	7.51562e-08	1.50237e-06	0.498235	1.80046e-06	0.000568544
4570168	Armcx3	-0.0385901	0.867582	0.632413	2.84034e-09	0.12658	0.112247	-0.544423	5.92781e-08	9.86329e-07	6.6882e-09	2.32636e-06	0.000685234	2.60734e-07	0.000783911
1010148	Nf1	0.0198359	0.980481	0.624838	6e-09	0.117973	0.171127	-0.48703	5.22646e-07	3.28497e-05	1.57446e-08	3.54434e-06	0.00600736	5.16102e-07	0.00101317
290390	Sap130	0.113637	0.429352	0.624021	1.1012e-06	-0.0401015	0.952668	-0.550486	1.12086e-05	0.00267242	4.1509e-05	8.93771e-06	0.0816825	0.000352063	0.00180097
3610452	Zfp382	-0.0266522	0.98394	0.623736	1.47239e-06	0.0536311	0.901692	-0.596758	4.97253e-06	6.31167e-05	8.96446e-06	6.80108e-05	0.00861552	9.65453e-05	0.00631876
160327	1700012H17Rik	-0.0368874	0.98836	0.622657	0.000367593	-0.346891	0.0465133	-1.00644	1.49309e-06	2.60034e-05	0.124985	2.29007e-05	0.00515583	0.306695	0.00318197
4120131	Pdk4	0.0817277	0.859198	0.618172	0.000118645	-0.216124	0.229943	-0.752568	1.79293e-05	0.00109514	0.0176669	3.78203e-05	0.048176	0.0650328	0.0043958
290669	Sesn2	0.0165777	0.997423	0.613912	1.37591e-05	-0.0699023	0.867254	-0.667237	8.1364e-06	0.000223312	0.000500541	4.66495e-05	0.0180962	0.00305677	0.00502069
2060048	Ccdc109a	-0.00538837	0.999858	0.606454	2.06686e-06	-0.131105	0.362391	-0.742948	2.05733e-07	7.53491e-06	0.000424966	2.87524e-06	0.00230742	0.00265516	0.00087059
130519	LOC100047261	0.0338752	0.972893	0.604665	5.01761e-06	-0.103892	0.603485	-0.674682	2.01622e-06	0.000107671	0.000463952	1.04413e-05	0.0117647	0.00286299	0.00196766
7100360	LOC383372	0.137959	0.197454	0.599875	4.68145e-07	-0.0101396	0.998854	-0.472055	2.28858e-05	0.0107956	1.14565e-05	7.53165e-06	0.181399	0.00011777	0.00160815
2940356	Ppm1b	0.0459289	0.812879	0.598746	1.15666e-08	0.119994	0.160125	-0.432823	2.76951e-06	0.000291764	2.56297e-08	7.26971e-06	0.0212531	7.63266e-07	0.00156884
3360059	Slc22a5	0.0730046	0.804545	0.597346	8.1623e-06	-0.0817405	0.7724	-0.606082	1.19811e-05	0.000965629	0.000441487	2.3297e-05	0.0451276	0.00274254	0.00320829
6940255	Dusp6	0.0113794	0.997682	0.595884	1.73731e-07	0.107487	0.370975	-0.477018	7.61e-06	0.000209646	4.2571e-07	4.45586e-05	0.0173379	7.3966e-06	0.00483466

## Sheet: Table S1 B
Table S1B - Transcripts downregulated after kainic acid treatment in the dentate gyrus of the hippocampus of control mice (CTR) and differentially expressed in SRF KOs
		KO vs CTR (after NaCl)		change after KA in CTRs		change after KA in KOs		KO vs CTR (after KA)			ANOVA			FDR ANOVA
		[KO:NaCl vs. CTR:NaCl]		[CTR:KA vs. CTR:NaCl]		[KO:KA vs. KO:NaCl]		[KO:KA vs. CTR:KA]
												genotype			genotype
probe	symbol	log2 change	p-value (Tukey)	log2 change	p-value (Tukey)	log2 change	p-value (Tukey)	log2 change	p-value (Tukey)	genotype	treatment	vs. treatment	genotype	treatment	vs. treatment
1570138	Ncaph2	-0.0901833	0.437648	-0.585016	1.09764e-07	-0.0598938	0.766262	0.434939	1.35118e-05	0.00301391	7.2e-07	1.05609e-05	0.0867585	1.1418e-05	0.00197422
5890692	4833412N02Rik	-0.0791633	0.266968	-0.587927	4.91016e-10	-0.198214	0.00140598	0.31055	1.34296e-05	0.00533551	2.14132e-10	6.48349e-06	0.121327	1.80566e-08	0.00147213
4760630	Reep1	-0.0803074	0.861285	-0.594059	0.000164636	0.237575	0.158849	0.751327	1.57669e-05	0.000984151	0.0308487	3.43407e-05	0.0454453	0.103281	0.00409861
2630128	Rnf165	-0.0783127	0.895291	-0.59888	0.000388374	0.309694	0.0714686	0.830261	1.29676e-05	0.000739532	0.0979314	3.2951e-05	0.038721	0.256725	0.00400462
6060307	Nphp4	-0.0639775	0.710745	-0.599654	9.80571e-08	-0.0406855	0.914318	0.494991	2.98925e-06	0.000421435	1.00514e-06	6.00258e-06	0.0266529	1.50875e-05	0.00140403
6330019	Atg2b	-0.0772366	0.813775	-0.61003	1.69699e-05	0.0893432	0.76595	0.622137	2.30623e-05	0.00155376	0.000818096	4.03615e-05	0.05948	0.00468545	0.00460467
1170553	Nudt11	0.00129278	0.999998	-0.611724	2.11257e-06	0.228933	0.0428697	0.84195	3.6e-08	1.86433e-06	0.00296857	5.651e-07	0.000982798	0.0143219	0.000337227
620037	1190009E20Rik	-0.0132834	0.996827	-0.616227	2.18405e-07	-0.0947595	0.517768	0.508185	6.27356e-06	0.000186305	7.23e-07	3.68489e-05	0.0159807	1.14546e-05	0.00432041
2370047	Amigo1	-0.0107743	0.996943	-0.618261	1.01021e-08	-0.189617	0.0153455	0.417869	6.17771e-06	0.000183303	6.14591e-09	3.65129e-05	0.0158591	2.44926e-07	0.00429183
1580368	Vps45	-0.0240243	0.950252	-0.621825	6.7906e-10	-0.174079	0.00860627	0.423722	5.19682e-07	4.13307e-05	5.99282e-10	2.89212e-06	0.00689541	4e-08	0.00087059
1260458	Nosip	-0.0261	0.911956	-0.623597	7.91573e-11	-0.199634	0.000778516	0.397862	1.9936e-07	2.21856e-05	4.28115e-11	1.08767e-06	0.00467273	5.56633e-09	0.000485236
3120193	LOC100046905	-0.051775	0.579036	-0.630578	7.40539e-11	-0.330447	1.7393e-06	0.248355	0.000123215	0.0103725	3.62153e-12	8.29964e-05	0.177118	8.71524e-10	0.00718073
4880630	2400010D15Rik	-0.0711748	0.617742	-0.631492	2.8e-08	-0.000737857	0.999999	0.55958	3.37207e-07	8.59344e-05	7.93858e-07	8.19718e-07	0.0103093	1.2375e-05	0.000386567
2370703	Il1rap	-0.182826	0.253696	-0.635711	2.89644e-05	0.22668	0.141727	0.679565	2.15596e-05	0.00804868	0.00953701	8.91022e-06	0.153857	0.0386269	0.00180097
3520600	Lrfn3	-0.0527949	0.841191	-0.640522	1.00114e-07	-0.13966	0.195631	0.448068	2.73672e-05	0.00161381	1.61915e-07	5.01378e-05	0.0611022	3.34666e-06	0.0052093
6330279	Slc26a4	0.0275664	0.987444	-0.644766	4.821e-06	0.271435	0.0301635	0.943768	3.5e-08	1.17527e-06	0.00782119	8.12769e-07	0.000759793	0.0327386	0.000386567
840546	BC057079	-0.0381999	0.903544	-0.650003	1.10822e-08	-0.0854347	0.486969	0.526369	5.30165e-07	5.30473e-05	5.95337e-08	2.42132e-06	0.0078387	1.50359e-06	0.000788149
5270520	Svop	-0.110231	0.624348	-0.650127	1.15773e-05	0.136421	0.494222	0.676317	1.2204e-05	0.0016488	0.0012423	1.51726e-05	0.0618925	0.00672937	0.00245892
630546	Gorasp1	0.0087656	0.998846	-0.651226	2.98348e-08	-0.178945	0.048351	0.481047	4.73182e-06	8.48829e-05	2.58149e-08	4.81094e-05	0.0102892	7.67309e-07	0.00505496
7610519	Sept3	-0.17318	0.110553	-0.652827	4.31852e-07	-0.109397	0.48492	0.370251	0.000924194	0.180863	1.15494e-06	7.45334e-05	0.677555	1.69854e-05	0.00670163
5130577	Bbs7	-0.00210169	0.999987	-0.65416	9.88826e-08	-0.18692	0.0599498	0.465138	2.20007e-05	0.000370714	7.2784e-08	0.00013348	0.0246158	1.749e-06	0.00997286
160451	Mras	-0.0592679	0.803605	-0.656079	1.05711e-07	-0.179056	0.0777038	0.417755	9.09142e-05	0.00445477	9e-08	0.000115842	0.108393	2.07589e-06	0.00909294
5900743	D430042O09Rik	0.0192251	0.992511	-0.658925	2.59421e-07	-0.116726	0.408963	0.561423	4.71709e-06	6.90135e-05	6.43293e-07	5.77403e-05	0.0091002	1.04332e-05	0.00566478
2340239	Mrpl34	0.0900952	0.472568	-0.664149	2.9237e-08	-0.161479	0.0905819	0.592766	3.16169e-07	1.39195e-06	3.69147e-08	2.90094e-05	0.000841441	1.02278e-06	0.00371983
20553	Cep97	-0.0207342	0.987588	-0.666664	5.00562e-08	-0.0646734	0.7675	0.581257	7.39474e-07	4.02174e-05	3.76116e-07	5.13378e-06	0.00678261	6.67953e-06	0.00125769
2650204	Abca3	-0.180821	0.177533	-0.668297	3.078e-06	0.029139	0.987271	0.516615	0.000142973	0.042335	7.37945e-05	2.7396e-05	0.368518	0.000578171	0.00361247
6280170	Rhobtb2	0.0139724	0.998937	-0.671994	2.19673e-05	0.0842488	0.845759	0.770216	6.48305e-06	0.000109217	0.00078682	6.23956e-05	0.0118502	0.00452708	0.0059974
6980551	Rhobtb2	0.0285573	0.985662	-0.679269	2.03332e-06	-0.00105793	0.999999	0.706768	2.145e-06	3.33942e-05	3.12643e-05	3.24153e-05	0.00605563	0.000277987	0.0039912
2650129	Tmem117	-0.071611	0.822406	-0.680119	1.83435e-06	0.288039	0.0182303	0.896547	5.98005e-08	1.06224e-05	0.00502385	2.99438e-07	0.00282538	0.0224161	0.000229705
4040646	Siat9	-0.0663786	0.944382	-0.684475	0.000193898	0.355732	0.0497941	0.973829	3.96423e-06	0.000227632	0.0810689	1.54043e-05	0.0182368	0.221932	0.00247249
2260564	Adprh	0.00568454	0.999672	-0.688263	1.03703e-08	-0.216627	0.0128593	0.477321	4.45509e-06	8.77171e-05	5.73324e-09	4.25408e-05	0.0103297	2.31453e-07	0.00473155
3400646	Sirpa	0.0317216	0.987521	-0.689104	1.32973e-05	0.186441	0.291156	0.907267	5.38491e-07	1.13317e-05	0.00259479	9.47863e-06	0.00296324	0.0127553	0.00182671
3390148	1110029I05Rik	-0.00662863	0.99985	-0.700222	3.86986e-06	-0.0285435	0.990033	0.66505	1.38178e-05	0.000278021	3.43131e-05	8.5696e-05	0.0204763	0.000299488	0.00733252
1850291	Nudt10	-0.0235309	0.991219	-0.701655	8.96238e-07	0.0554485	0.913721	0.733572	8.83729e-07	4.40029e-05	4.22316e-05	6.27893e-06	0.00701573	0.000357215	0.00145406
3130022	Nelf	-0.0961147	0.546279	-0.703383	1.28921e-07	-0.150365	0.221038	0.456904	8.38202e-05	0.00861843	2.16539e-07	5.69295e-05	0.160208	4.22078e-06	0.00564924
540762	Xpa	-0.0776164	0.63738	-0.705899	2.9e-08	-0.236205	0.0132857	0.392078	0.000167385	0.0110108	1.25081e-08	0.000121166	0.183567	4.30631e-07	0.0093376
1170019	Ncaph2	-0.0867669	0.505112	-0.706006	1.15044e-08	-0.0345806	0.948399	0.584659	3.95737e-07	0.000133853	1.85632e-07	7.3689e-07	0.0134331	3.72441e-06	0.000385394
4780356	4930455F23Rik	0.0187895	0.970056	-0.70793	2.69309e-11	-0.35067	1.66623e-06	0.376049	1.14657e-06	1.74071e-05	1.82823e-12	2.16648e-05	0.00387678	5.4203e-10	0.00307702
4810121	1810043G02Rik	-0.0619142	0.661733	-0.708066	1.32029e-09	-0.203118	0.00979618	0.443033	3.12428e-06	0.000500859	1.05975e-09	5.55833e-06	0.0298891	6.22044e-08	0.00132002
3170500	2610024E20Rik	-0.0352891	0.960158	-0.710351	1.25599e-07	-0.0138239	0.997731	0.661238	6.8814e-07	4.90471e-05	2.331e-06	3.8745e-06	0.00746077	3.08064e-05	0.00104901
2230546	2300004C15Rik	-0.043187	0.730225	-0.71085	1.83895e-11	-0.267264	4.80698e-05	0.400399	3.5712e-07	6.66779e-05	5.15585e-12	1.09459e-06	0.00886782	1.11623e-09	0.000485236
4210113	Zfp608	-0.0517584	0.922619	-0.714121	9.22842e-07	-0.0612746	0.893503	0.601088	1.76008e-05	0.000826792	5.95206e-06	4.7009e-05	0.0411601	6.83569e-05	0.00502135
3060398	Trpc4	-0.0441168	0.992013	-0.715628	0.00203394	0.42665	0.0795259	1.09816	2.88237e-05	0.000683729	0.231104	0.000115519	0.0368778	0.47026	0.00908287
1770189	Bcar1	-0.10531	0.817018	-0.715671	0.000118905	0.475122	0.00699079	1.08548	8.91608e-07	0.000112508	0.193947	2.88755e-06	0.0120388	0.417948	0.00087059
5220458	D14Ertd171e	-0.138288	0.512586	-0.715775	9.78926e-06	0.123119	0.639213	0.700607	2.27891e-05	0.00362496	0.000737053	1.90814e-05	0.0969162	0.00427402	0.0028347
3370427	9330159F19Rik	-0.0460423	0.948627	-0.7169	1.41036e-06	-0.0742613	0.840968	0.596596	2.97695e-05	0.00106949	7.05868e-06	8.14492e-05	0.0476005	7.89998e-05	0.00708638
610040	Med24	-0.105098	0.373844	-0.717734	1.55321e-08	-0.198423	0.0365179	0.414213	6.64443e-05	0.0119526	1.34134e-08	3.05643e-05	0.191216	4.56067e-07	0.0038765
7380608	1600014C10Rik	-0.0900832	0.244895	-0.718055	9.52987e-11	-0.20569	0.00255385	0.422282	7.75129e-07	0.000567644	7.87704e-11	6.53052e-07	0.0324198	8.64747e-09	0.000357619
3420026	March4	0.0125858	0.99916	-0.719708	6.377e-06	1.2205	2.38076e-09	1.95279	1.77569e-12	2.19331e-10	0.00243492	6.21386e-11	5.10461e-06	0.0120628	1.44618e-06
2450022	Ttc5	-0.000273625	1	-0.720746	1.16363e-10	-0.297579	5.75957e-05	0.422893	9.52e-07	2.99936e-05	2.03459e-11	9.86341e-06	0.00567526	3.16737e-09	0.00188935
1440204	6330509M05Rik	-0.034355	0.900075	-0.723372	2.88406e-10	-0.0545517	0.727258	0.634465	4.86319e-09	8.49531e-07	4.11033e-09	4.12971e-08	0.000672106	1.76498e-07	0.000101172
2230424	Rbbp9	-0.0251538	0.980963	-0.72947	2.51133e-08	-0.0816806	0.65171	0.622636	5.27e-07	3.29103e-05	1.64335e-07	3.58552e-06	0.00600736	3.38316e-06	0.00101317
6100196	Cdkl2	-0.0044819	0.999783	-0.729619	8.18781e-10	-0.311589	0.000158812	0.413548	8.01641e-06	0.000185347	1.23702e-10	5.38066e-05	0.0159501	1.21476e-08	0.00541417
2120184	Ccdc111	-0.0383177	0.836307	-0.731167	5.83324e-11	-0.39681	8.64207e-07	0.296039	7.50194e-05	0.00347929	2.31868e-12	0.000109714	0.0945077	6.34868e-10	0.00878698
3850471	Psmg2	-0.00462314	0.999845	-0.731722	8e-09	-0.18337	0.0506162	0.543729	1.35523e-06	4.44869e-05	9.624e-09	1.21516e-05	0.00706734	3.50798e-07	0.00211052
1850424	Cep164	-0.0920964	0.426767	-0.735026	3.53824e-09	-0.235798	0.00655161	0.407132	3.4932e-05	0.00638497	1.8518e-09	2.14878e-05	0.134449	9.51389e-08	0.00307702
5910681	Als2	-0.125293	0.400995	-0.735297	2.57111e-07	0.115478	0.509488	0.725481	5.92922e-07	0.000257651	4.36807e-05	8.08681e-07	0.0193746	0.000367337	0.000386567
5310167	Ankzf1	-0.119652	0.164365	-0.740845	8.72788e-10	-0.159901	0.0539531	0.461292	2.34467e-06	0.00216159	1.73986e-09	1.14121e-06	0.0727805	9.05877e-08	0.000496449
610315	Ldoc1l	-0.0546277	0.885374	-0.742944	1.262e-07	-0.203453	0.080966	0.484864	7.79155e-05	0.00298468	1.0564e-07	0.000132963	0.086315	2.37067e-06	0.00996623
7510333	Gpr34	0.0731244	0.632466	-0.745592	4.29095e-09	-0.180914	0.0487243	0.637803	9.66061e-08	8.01266e-07	5.81277e-09	6.55987e-06	0.000672106	2.33449e-07	0.00148213
670463	Ublcp1	-0.0690869	0.673311	-0.745778	4.39576e-09	-0.261901	0.00340071	0.41479	3.93043e-05	0.00351575	1.60138e-09	4.28474e-05	0.0951474	8.52852e-08	0.00473155
6180356	Cyb561d1	-0.0533548	0.88176	-0.748052	6.6208e-08	-0.0626081	0.843198	0.632089	1.5022e-06	0.000138508	5.75673e-07	5.37638e-06	0.0137759	9.50545e-06	0.00129666
10743	Ubl7	-0.0679092	0.570496	-0.750326	3.08899e-10	-0.254454	0.00100165	0.427963	3.26574e-06	0.00066672	1.31463e-10	4.69292e-06	0.0362122	1.28076e-08	0.00118718
5820292	Vps37b	-0.0965863	0.864958	-0.754249	9.90892e-05	0.19442	0.46564	0.852083	3.81547e-05	0.00190337	0.00725958	7.042e-05	0.0675275	0.0307109	0.00646517
2760326	2900083I11Rik	-0.0532797	0.892458	-0.757635	9.34769e-08	-0.179352	0.141608	0.525003	2.91289e-05	0.00139307	1.21677e-07	6.24904e-05	0.0555535	2.64043e-06	0.0059974
6550341	Gdap1	-0.0660758	0.728147	-0.76586	5.62114e-09	-0.26064	0.00510085	0.439144	3.25469e-05	0.00261693	2.32008e-09	4.22711e-05	0.0805622	1.13498e-07	0.00471845
4250343	1110059E24Rik	-0.0369174	0.901114	-0.768626	3.69994e-10	-0.31566	0.000141919	0.416049	7.72472e-06	0.000480601	6.70465e-11	2.21162e-05	0.0291663	7.68673e-09	0.00312901
2070368	Wdr21	0.0191448	0.984827	-0.769604	4.76729e-10	-0.311576	0.000199898	0.477173	1.4754e-06	2.45692e-05	9.26983e-11	2.36618e-05	0.00495074	9.80213e-09	0.00323937
940538	Slc7a4	0.0173058	0.997871	-0.789722	1.93762e-06	0.485022	0.000765576	1.29205	2.11833e-09	1.266e-07	0.0472581	5.11766e-08	0.000226648	0.145872	0.000113879
4290593	Fvt1	-0.0372267	0.925319	-0.79316	1.42015e-09	-0.240911	0.006444	0.515022	1.98574e-06	0.000144074	9.2511e-10	7.95645e-06	0.0140005	5.62155e-08	0.00168006
6020707	A230020C19Rik	-0.177667	0.0631911	-0.795803	5.19668e-09	-0.132985	0.25008	0.485151	1.39337e-05	0.0200818	1.82908e-08	2.24315e-06	0.253158	5.77115e-07	0.000779194
4850692	9930004G02Rik	-0.146243	0.273707	-0.796139	7.74231e-08	-0.236773	0.0438513	0.413122	0.00070708	0.0773206	5.0199e-08	0.000133969	0.49174	1.30683e-06	0.00999339
360086	Magi1	-0.0095896	0.999636	-0.798644	1.68506e-06	-0.104509	0.733511	0.684545	2.40134e-05	0.000442123	6.08123e-06	0.000129938	0.0275622	6.94825e-05	0.00981853
1090162	4833420G17Rik	-0.0269266	0.990761	-0.7987	7.52907e-07	-0.093098	0.766569	0.678675	1.29439e-05	0.000379332	3.46954e-06	5.89171e-05	0.0250806	4.32157e-05	0.0057598
7320594	Gse1	-0.0156886	0.999204	-0.804015	3.35801e-05	0.487223	0.00629311	1.27555	9.87002e-08	5.47109e-06	0.0961967	1.15677e-06	0.001902	0.253161	0.000498557
1740497	Ankrd37	0.0808963	0.48439	-0.80807	2.82968e-10	0.0308055	0.951246	0.919772	6.8187e-11	1.4295e-09	2.2416e-08	7e-09	1.66348e-05	6.86e-07	2.7089e-05
1090142	Anp32a	0.0639795	0.873997	-0.811436	2.06389e-07	0.0352224	0.978381	0.910638	6.98576e-08	1.15214e-06	8.082e-06	2.65611e-06	0.000755333	8.862e-05	0.000841046
1660400	4933412E12Rik	-0.055664	0.852835	-0.811664	9.34494e-09	-0.224377	0.0299216	0.531623	8.80765e-06	0.000644282	8.17966e-09	2.09094e-05	0.0354484	3.06553e-07	0.00302257
4220554	Dsg2	-0.141834	0.587176	-0.81279	8.79018e-06	0.230755	0.230391	0.901711	3.89183e-06	0.000734794	0.00234606	5.60719e-06	0.0385163	0.0116969	0.00132486
1030114	9130415E20Rik	0.0376403	0.934748	-0.813812	2.51162e-09	-0.261651	0.00539045	0.589802	6.87e-07	9.31228e-06	1.30927e-09	1.68599e-05	0.00261669	7.30729e-08	0.00263705
5960347	Als2	-0.0904459	0.663972	-0.815939	5.89486e-08	0.0891474	0.704787	0.814641	1.17e-07	2.99252e-05	6.98621e-06	3.73815e-07	0.00567526	7.83772e-05	0.000258108
6200300	9630025I21Rik	0.0819906	0.543675	-0.816638	1e-09	-0.33954	0.000241223	0.559088	6.63641e-07	2.932e-06	1.65865e-10	4.83507e-05	0.001325	1.48472e-08	0.00506887
3420041	scl0001118.1_0	-0.077486	0.848807	-0.820873	9.91e-07	-0.0548624	0.946171	0.688524	1.96349e-05	0.00121938	7.91082e-06	3.93702e-05	0.0514582	8.6948e-05	0.00453579
4230026	Cyb561d1	-0.0913964	0.76877	-0.822722	7.94547e-07	-0.0325283	0.987342	0.698797	1.36661e-05	0.00119562	9.02039e-06	2.35346e-05	0.0508706	9.7013e-05	0.00323146
6400370	Wnk2	0.0415569	0.981594	-0.826579	7.22253e-06	0.106532	0.797689	0.974668	1.354e-06	2.21058e-05	0.00037034	2.27191e-05	0.00467273	0.00235527	0.00316619
5700201	LOC100045228	-0.0377493	0.979862	-0.831156	1.1482e-06	0.00169161	0.999998	0.795098	3.92255e-06	0.000171999	2.02657e-05	1.93052e-05	0.0152787	0.00019134	0.0028347
1030161	Poli	-0.0822899	0.665885	-0.840831	8.84712e-09	-0.250116	0.0179556	0.508425	2.38536e-05	0.00246426	6e-09	2.84169e-05	0.0783839	2.40667e-07	0.00367423
3060692	1500010J02Rik	-0.00783484	0.999279	-0.842577	1e-09	-0.342441	0.000323104	0.492301	6.39962e-06	0.000166143	1.95866e-10	4.2034e-05	0.0151044	1.68195e-08	0.00470326
2030450	Acta1	0.0349633	0.978521	-0.850341	1.93633e-07	0.29357	0.0254325	1.17887	2.35891e-09	1.05796e-07	0.000496167	7.2209e-08	0.00019698	0.00303324	0.00013662
5490603	Azi1	0.0142397	0.996591	-0.852944	2.8335e-09	-0.358989	0.000439464	0.508194	1.14558e-05	0.000151898	4.62627e-10	0.000111055	0.0143125	3.27263e-08	0.00886666
6330307	Creg2	-0.0500171	0.969016	-0.868849	3.82163e-06	0.392839	0.0166927	1.21167	5.67251e-08	5.44155e-06	0.00997705	4.75842e-07	0.001902	0.0402289	0.000307625
2060193	Centg2	-0.0550856	0.835544	-0.869028	1.2861e-09	-0.234509	0.0152641	0.579433	1.2529e-06	0.000140756	1.27635e-09	4.02573e-06	0.0138223	7.20938e-08	0.00105902
6660747	Slc27a3	-0.211035	0.556344	-0.874628	0.000285442	0.546677	0.0195117	1.21027	9.178e-06	0.00158931	0.180268	1.03473e-05	0.0605381	0.39787	0.00196293
2320270	Amigo1	-0.0421	0.970948	-0.879538	3.83e-07	-0.157391	0.42276	0.680047	2.40568e-05	0.000772853	9.05621e-07	7.92337e-05	0.0397064	1.38346e-05	0.00695866
6370598	Arhgef11	-0.0397328	0.970364	-0.892676	1.16879e-07	0.0172007	0.997765	0.870144	3.27513e-07	2.43405e-05	3.63343e-06	2.19409e-06	0.00492599	4.49905e-05	0.000767882
3850224	Dpp3	-0.0259037	0.964282	-0.89619	3.98714e-11	-0.255061	0.00167284	0.615226	3.5405e-08	3.72255e-06	3.4374e-11	3.06e-07	0.00151994	4.74216e-09	0.000229705
2940414	1500031L02Rik	-0.0682267	0.646932	-0.900806	8.88354e-11	-0.26819	0.00171116	0.56439	2.89155e-07	6.95405e-05	6.36627e-11	7.67382e-07	0.00911803	7.35312e-09	0.000386567
4120477	Ttc30b	-0.0424314	0.960997	-0.904849	5.86894e-08	-0.18331	0.222417	0.679107	6.91e-06	0.000317888	1.17241e-07	2.67361e-05	0.0222843	2.56689e-06	0.00354554
5130546	Spata2L	-0.0543219	0.700782	-0.91663	5.06106e-12	-0.488215	1.45413e-07	0.374093	1.16178e-05	0.00128386	2.37639e-13	1.74622e-05	0.0530255	1.22904e-10	0.00268255
60670	Dcakd	-0.105502	0.510504	-0.918945	4.32851e-09	-0.240569	0.0310903	0.572875	8.92879e-06	0.00176705	4.62248e-09	9.09992e-06	0.0644598	1.96e-07	0.00181015
3180296	Maf1	0.0414187	0.871364	-0.922157	2.17415e-11	-0.244663	0.00232692	0.718913	2.72844e-09	7.57437e-08	2.4657e-11	1.26323e-07	0.00017728	3.70229e-09	0.00017294
6380193	C530044N13Rik	0.0330738	0.952204	-0.927424	2.32908e-10	-0.325866	0.000582673	0.634632	1.85481e-07	3.554e-06	8.53336e-11	4.78077e-06	0.00149033	9.21132e-09	0.00120087
3440386	Zbtb8	-0.0132233	0.998494	-0.929516	1.75892e-08	-0.274534	0.0253148	0.641759	7.453e-06	0.000198092	1.20973e-08	4.53873e-05	0.0167343	4.20532e-07	0.00490173
5690161	Plekhm3	-0.116746	0.472445	-0.930877	8.51907e-09	-0.0391769	0.964342	0.774955	2.76704e-07	0.000107089	1.55261e-07	5.12502e-07	0.0117297	3.22344e-06	0.00032237
1010324	LOC100048313	0.0217856	0.987241	-0.931393	4.62651e-10	0.462788	1.61152e-05	1.41597	7.83151e-13	8.13728e-11	0.000150378	3.15369e-11	3.78766e-06	0.00107853	1.44618e-06
70427	Eef2k	-0.0267419	0.984733	-0.941455	3.93035e-09	-0.386861	0.000701683	0.527852	3.25632e-05	0.000841027	7.18993e-10	0.000115084	0.0416018	4.63532e-08	0.00907932
6280601	Camta1	0.0716313	0.877246	-0.943196	1.37275e-07	-0.14283	0.504875	0.871997	8.27e-07	8.49751e-06	4.83662e-07	2.4863e-05	0.00247351	8.23144e-06	0.00336423
4260239	Stxbp5	0.0119602	0.999189	-0.943395	7.33959e-08	-0.183154	0.265036	0.772201	2.57921e-06	5.40022e-05	1.6047e-07	2.80533e-05	0.00786902	3.32269e-06	0.0036577
4070075	Asb13	0.0226603	0.981951	-0.949955	8.90013e-11	-0.468569	4.684e-06	0.504047	3.12612e-06	4.29464e-05	6.14901e-12	4.67046e-05	0.00696525	1.25918e-09	0.00502069
2140307	ORF28	0.00154029	0.999998	-0.964005	3.44276e-08	-0.16596	0.321435	0.799585	1.06828e-06	3.17784e-05	1.0279e-07	1.1245e-05	0.00589319	2.32149e-06	0.00203622
6650711	Pfkl	-0.0384867	0.95176	-0.964707	1.36805e-09	-0.12623	0.380532	0.79999	5.2519e-08	5.6988e-06	8.32415e-09	4.04753e-07	0.00192131	3.11e-07	0.000273044
3440367	Syt13	-0.101551	0.59882	-0.966871	6.19534e-09	-0.139807	0.375608	0.725513	9.38321e-07	0.000218159	2.9e-08	1.823e-06	0.017801	8.40358e-07	0.000662931
2100286	Golm1	-0.193419	0.12551	-0.973428	8.19425e-09	-0.322134	0.0078005	0.457876	0.000434033	0.109811	3.75848e-09	4.71294e-05	0.563915	1.64423e-07	0.00502135
5340762	AW212394	-0.0647458	0.800461	-0.981998	6.59798e-10	-0.290546	0.00541157	0.626707	1.30044e-06	0.000162637	4.77398e-10	3.78e-06	0.0148728	3.35671e-08	0.00103498
2470626	Rufy3	-0.0511526	0.800877	-0.984952	1.21609e-11	-0.374613	3.10687e-05	0.559187	2.2448e-07	3.63471e-05	3.28711e-12	8.74298e-07	0.00645744	8.18208e-10	0.00040293
1570482	Mas1	-0.0169329	0.9982	-0.987901	1.23e-07	0.218449	0.195341	1.18942	1.37671e-08	1.05254e-06	6.10518e-05	1.89895e-07	0.000710039	0.000491317	0.000188064
4890215	5730455P16Rik	-0.0947759	0.432072	-0.992685	4.56915e-11	-0.5172	1.26029e-06	0.380709	0.000120409	0.0152418	2.30943e-12	5.64265e-05	0.216449	6.34868e-10	0.00562417
5340301	Rufy3	-0.00296241	0.999978	-1.012	1.32106e-09	-0.378364	0.000922654	0.630677	3.3033e-06	8.58613e-05	3.70979e-10	2.72693e-05	0.0103093	2.74967e-08	0.00360598
3440286	Pik3cb	-0.0304609	0.971907	-1.02459	2.63019e-10	-0.244929	0.018044	0.749198	7.62811e-08	6.8866e-06	3.96086e-10	6.28212e-07	0.00218273	2.89429e-08	0.000353929
6480202	Kcns2	-0.0553503	0.89498	-1.02653	1.66247e-09	-0.322082	0.00533709	0.649096	3.28907e-06	0.00024927	1e-09	1.075e-05	0.0189278	5.75593e-08	0.00198564
4490014	Klhl17	-0.0300532	0.963916	-1.04121	3.65803e-11	-0.465462	8.68e-06	0.545694	1.7842e-06	0.00010485	4.30662e-12	8.85223e-06	0.0115651	1e-09	0.00180097
3440561	Gm169	-0.126303	0.221908	-1.04313	3.06917e-11	-0.577731	3.72348e-07	0.339094	0.000584632	0.0831649	1.08256e-12	9.54437e-05	0.50614	3.84654e-10	0.00790502
4480100	4930430F08Rik	-0.00666896	0.999864	-1.04558	1.81268e-08	-0.318157	0.0210209	0.720754	7.81038e-06	0.000178108	1.12141e-08	5.35774e-05	0.0155834	3.97106e-07	0.00541417
3520008	Gdf1	0.018896	0.993783	-1.05316	3.36907e-10	-0.449655	8.39018e-05	0.622405	2.14712e-06	3.81869e-05	5.04694e-11	2.87398e-05	0.00665725	6.15477e-09	0.00370569
520564	Cdadc1	-0.0469761	0.866777	-1.05753	1.40463e-11	-0.456396	6.66038e-06	0.554155	8.17429e-07	8.82691e-05	2.03599e-12	3.08972e-06	0.0103493	5.89711e-10	0.000910234
3460333	Golm1	-0.132099	0.399315	-1.06051	1.91026e-09	-0.409133	0.000846118	0.519283	9.8442e-05	0.0145831	4.66527e-10	4.43017e-05	0.21206	3.3e-08	0.0048293
7570390	9330175B01Rik	0.0281494	0.98371	-1.06304	8.83033e-10	-0.333429	0.00382739	0.757761	3.40435e-07	7.44565e-06	5.1181e-10	6.59121e-06	0.00229518	3.51375e-08	0.00148213
4900068	Rab9b	0.0588555	0.863895	-1.0681	4.5674e-10	-0.48088	5.53368e-05	0.646078	2.01368e-06	1.62599e-05	5.25887e-11	5.7138e-05	0.00369194	6.36226e-09	0.00564924
2470592	Fbxo10	-0.046856	0.913391	-1.08284	1.52647e-10	-0.133745	0.316738	0.902243	5.94364e-09	9.70478e-07	1.11942e-09	5.13775e-08	0.000685234	6.50759e-08	0.000113879
2650228	Abtb1	-0.0872261	0.702356	-1.08706	8.88995e-10	-0.345067	0.00345739	0.654771	3.76974e-06	0.000521287	4.91983e-10	7.10206e-06	0.0305212	3.42307e-08	0.00155934
4120070	AK129302	0.00892534	0.999489	-1.08892	8.56023e-10	-0.215283	0.0843715	0.882559	4.7854e-08	2.08239e-06	2.1646e-09	8.22184e-07	0.00104225	1.0753e-07	0.000386567
4590360	A930017M01Rik	-0.127482	0.264	-1.08896	4.54121e-11	-0.480921	1.20529e-05	0.48056	2.14041e-05	0.00768091	5.67842e-12	9.17981e-06	0.149905	1.19416e-09	0.00181056
5820180	Tbl1xr1	-0.0346646	0.953914	-1.09371	4.05063e-11	-0.497345	7.484e-06	0.561699	2.57511e-06	0.000151531	4.35435e-12	1.13301e-05	0.0143074	1e-09	0.00203622
730634	Cdadc1	-0.0437562	0.906492	-1.10448	2.09635e-11	-0.476108	9.17685e-06	0.584613	9.81793e-07	8.78801e-05	3.01535e-12	4.10682e-06	0.0103297	7.58677e-10	0.00107393
2680402	2210408F11Rik	0.000394525	1	-1.1231	1.00871e-08	-0.189015	0.276719	0.934483	3.2655e-07	1.22636e-05	3.38116e-08	3.94333e-06	0.0030526	9.55928e-07	0.00105489
3710678	1110032A13Rik	0.0462103	0.930569	-1.1323	2.26864e-10	-0.497222	4.44087e-05	0.681292	1.18513e-06	1.40563e-05	2.93781e-11	2.78461e-05	0.00336011	4.21942e-09	0.00365114
6770523	Slitrk1	-0.0163324	0.9974	-1.13572	1.11395e-09	-0.367645	0.00328753	0.751746	1.22514e-06	4.92955e-05	5.70137e-10	9.48278e-06	0.00747414	3.84611e-08	0.00182671
1260075	Sec14l2	-0.0819122	0.869036	-1.13983	4.01274e-08	-0.313762	0.0532895	0.744161	3.07492e-05	0.00159315	3.42287e-08	6.01169e-05	0.0606347	9.62842e-07	0.00584188
1230373	Gpr155	-0.0526541	0.840674	-1.1738	4.6716e-12	-0.603496	2.30398e-07	0.517653	3.85908e-06	0.000348157	2.70861e-13	1.03067e-05	0.0236234	1.35567e-10	0.00196293
650711	Dgat2	-0.109935	0.741235	-1.18715	2.44085e-08	-0.0889683	0.860041	0.988249	7.37669e-07	0.000120365	2.59929e-07	2.04907e-06	0.0125901	4.92828e-06	0.000728075
4830341	2700049A03Rik	-0.0944219	0.504715	-1.20861	6.23479e-12	-0.305277	0.00190204	0.80891	1.00614e-08	4.72826e-06	8.9537e-12	3.45682e-08	0.00173296	1.67449e-09	9.38994e-05
10725	Slc35f4	-0.0194586	0.991519	-1.21141	8.54361e-12	-0.423821	6.81585e-05	0.768127	3.09383e-08	2.52737e-06	3.42378e-12	3.40219e-07	0.00122327	8.38773e-10	0.000251368
6100687	Arhgap20	-0.0402878	0.976983	-1.21332	4.87651e-09	-0.414911	0.00453882	0.758123	9.56338e-06	0.000358439	2e-09	3.92798e-05	0.0240754	9.951e-08	0.00453579
2760528	1110046J11Rik	0.0123611	0.999079	-1.22284	1e-09	-0.210301	0.161908	1.0249	3.45237e-08	1.52271e-06	3.69546e-09	6.31106e-07	0.000885969	1.62123e-07	0.000353929
6270327	Grhl1	-0.0815859	0.62127	-1.23295	4.57612e-12	-0.401766	0.000104733	0.749594	3.44273e-08	1.10646e-05	2.55889e-12	1.22445e-07	0.00291272	6.92491e-10	0.00017271
3400433	C1ql2	-0.0699734	0.932398	-1.23537	4.97868e-08	-0.349545	0.0494267	0.815852	3.17435e-05	0.00123281	3.85854e-08	7.89498e-05	0.0518371	1.05915e-06	0.00694684
7050661	6330419J24Rik	-0.0374349	0.961605	-1.2376	5.5733e-11	-0.534696	1.87643e-05	0.665467	1.76122e-06	0.000105523	7.78245e-12	8.63041e-06	0.0116117	1.48463e-09	0.00176969
5720767	4933421E11Rik	-0.0290895	0.975192	-1.24029	9.81815e-12	-0.626156	5.57121e-07	0.58504	2.7158e-06	0.000134195	6.16194e-13	1.36422e-05	0.0134331	2.56089e-10	0.00229418
940475	Jph4	-0.0931664	0.635364	-1.24776	5.3173e-11	-0.641773	1.716e-06	0.512821	5.85554e-05	0.00523325	2.89413e-12	5.34055e-05	0.119984	7.43072e-10	0.00541417
1190735	Napepld	-0.176863	0.434495	-1.25622	2.58014e-08	0.14266	0.642995	1.22202	7.70694e-08	3.78222e-05	3.7532e-06	1.65068e-07	0.00664344	4.62048e-05	0.000181191
6250026	AI593442	-0.0647181	0.947304	-1.26157	4.41498e-08	-0.159351	0.590082	1.0375	1.51656e-06	0.000102518	2.30637e-07	7.0303e-06	0.0113493	4.44164e-06	0.0015509
3060612	Slc35f4	-0.0267452	0.992752	-1.29066	1.49752e-09	-0.549678	0.000250158	0.71424	1.79167e-05	0.000468895	2.30326e-10	7.95295e-05	0.0288241	1.91283e-08	0.00697148
60411	Tyk2	-0.0876371	0.651685	-1.29436	1.45837e-11	-0.624136	1.48377e-06	0.582583	6.99089e-06	0.000986095	1.16932e-12	1.0374e-05	0.0454453	3.97288e-10	0.00196293
10730	Cbx6	-0.041346	0.979485	-1.2955	4.91961e-09	-0.49563	0.00164607	0.758523	2.24627e-05	0.000675232	1.24373e-09	8.06515e-05	0.0364702	7.09066e-08	0.00703243
4810554	Arhgap20	-0.094113	0.683915	-1.30294	9.94849e-11	-0.362278	0.00341949	0.846553	1.86394e-07	4.28819e-05	9.15369e-11	5.75473e-07	0.00696525	9.72778e-09	0.00033907
2360142	Arhgap20	-0.125897	0.436205	-1.30317	6.06328e-11	-0.341258	0.00445941	0.836019	1.44839e-07	6.66797e-05	6.94376e-11	2.78588e-07	0.00886782	7.86402e-09	0.000223576
290703	AB112350	-0.0739105	0.884172	-1.33218	1.42878e-09	0.0387349	0.982932	1.29701	4.4237e-09	8.23403e-07	8.59061e-08	3.63115e-08	0.000672106	2.00034e-06	9.38994e-05
650110	Bcl7a	0.0599801	0.914899	-1.35185	2.569e-10	-0.497615	0.00037781	0.914219	2.41707e-07	3.67833e-06	7.69065e-11	7.18385e-06	0.00151518	8.56403e-09	0.0015627
240025	Islr2	0.0408978	0.989656	-1.35972	7.81003e-08	-0.340675	0.105879	1.05994	5.33265e-06	7.21556e-05	8.70759e-08	6.71216e-05	0.00927798	2.02151e-06	0.00624862
4230768	AI593442	0.00959393	0.999833	-1.3729	2.60951e-08	-0.202546	0.43585	1.17994	4.94e-07	1.54578e-05	1.08e-07	6.24425e-06	0.00358006	2.41e-06	0.00145325
840653	Arhgap20	-0.0987441	0.721193	-1.38135	2.22046e-10	-0.486615	0.000549933	0.795995	2.1408e-06	0.000311013	8.04516e-11	4.68907e-06	0.0219344	8.81125e-09	0.00118718
70446	Bcl11b	-0.134617	0.659511	-1.38877	6.55547e-09	-0.176269	0.48846	1.07789	6.06863e-07	0.00012771	3.86067e-08	1.45423e-06	0.0130362	1.05915e-06	0.000561911
1090477	Prrt3	-0.13548	0.573436	-1.39513	1e-09	-0.300743	0.0574835	0.958912	6.67e-07	0.000174574	2.05647e-09	1.30663e-06	0.0154431	1.03372e-07	0.000538229
2760427	Il16	-0.211352	0.432331	-1.41077	6.46238e-08	-0.150701	0.722381	1.04872	8.54454e-06	0.00214105	4.19473e-07	7.28017e-06	0.0725853	7.29914e-06	0.00156884
4780609	Zfp238	-0.0547525	0.877082	-1.43797	1.63669e-12	-0.840042	1.29323e-08	0.543175	1.36915e-05	0.000830736	4.38533e-14	3.22898e-05	0.0412242	3.58112e-11	0.0039912
4060600	D430041D05Rik	-0.153596	0.582504	-1.45592	4.73123e-09	-0.523567	0.00286495	0.77876	6.718e-05	0.00666814	1.5608e-09	5.23489e-05	0.137398	8.35064e-08	0.0053436
4490731	4930488B01Rik	-0.0981916	0.780328	-1.46502	4.40876e-10	-0.362529	0.0176785	1.0043	3.22484e-07	5.29027e-05	5.91255e-10	1.12806e-06	0.0078387	3.95988e-08	0.000495355
3360278	D430019H16Rik	0.00649713	0.999872	-1.47636	6.2782e-11	-0.391331	0.00408767	1.09152	1.69262e-08	9.03747e-07	6.89054e-11	3.05064e-07	0.000678392	7.82278e-09	0.000229705
5260162	Bcl11b	-0.197385	0.130283	-1.49498	1.10583e-11	-0.145527	0.386985	1.15207	1.76956e-09	3.23247e-06	1.37085e-10	3.13865e-09	0.00143501	1.3109e-08	1.89212e-05
1690500	Zfp238	-0.0857305	0.756123	-1.51469	1.17588e-11	-0.716688	1.63171e-06	0.712274	3.26313e-06	0.000397138	1.05429e-12	7.18452e-06	0.0258539	3.80419e-10	0.0015627
1440296	Rapgefl1	0.00727741	0.999883	-1.57698	2.30191e-10	-0.663709	7.5378e-05	0.920553	1.84172e-06	4.55247e-05	3.68475e-11	1.9271e-05	0.00720762	5e-09	0.0028347
6400477	Fbxo41	-0.0438311	0.978204	-1.61898	2.43713e-10	-0.68223	7.74364e-05	0.892918	4.245e-06	0.000186425	3.8799e-11	2.03059e-05	0.0159807	5.13276e-09	0.00297226
2490433	Tubgcp2	-0.169746	0.0231712	-1.66002	2.64233e-14	-1.23879	1.26565e-13	0.251482	0.00206692	0.585627	2.05406e-18	4.28375e-05	0.925696	9.56104e-14	0.00473155
4050026	Cacna1h	-0.166523	0.741521	-1.66754	7.85846e-08	0.125806	0.882589	1.62682	2.19442e-07	4.23096e-05	5.53448e-06	7.4724e-07	0.00693445	6.41947e-05	0.000386464
6100600	AI593442	-0.124558	0.728184	-1.71082	3.62682e-10	-0.288058	0.136248	1.2982	5.84906e-08	1.359e-05	1.38991e-09	2.3781e-07	0.00329465	7.60738e-08	0.000203373
1010524	Rapgefl1	-0.18537	0.345037	-1.75949	4.20242e-11	-0.51504	0.0013126	1.05908	2.71459e-07	0.000155103	3.25859e-11	3.75329e-07	0.0144392	4.6151e-09	0.000258108
6110008	Bcl11b	-0.0612102	0.964836	-1.94254	1.85557e-10	-0.345637	0.089223	1.53569	1.64446e-08	1.87915e-06	6.35108e-10	1.56094e-07	0.000982798	4.1873e-08	0.000177212
5700189	Dclk3	-0.0949647	0.902726	-1.94755	5.24195e-10	-0.797474	0.000187721	1.05511	1.01467e-05	0.0005914	9.66544e-11	2.77735e-05	0.0334483	1.00648e-08	0.00365114
1580221	LOC226413	-0.324807	0.124842	-2.04136	2.21895e-10	-0.996293	1.13156e-05	0.720263	0.000849134	0.159317	1.64598e-11	7.71594e-05	0.647509	2.67886e-09	0.00682802
4900689	Dsp	-0.37516	0.024643	-2.12611	7.31748e-12	-0.0803988	0.914656	1.67055	8.87107e-10	5.49024e-06	2.32928e-10	7.89428e-10	0.001902	1.9292e-08	9.18637e-06
7650475	Bcl11b	-0.0974094	0.885407	-2.45336	5.47451e-12	-0.473816	0.0164662	1.88214	1e-09	2.06094e-07	1.78753e-11	9.68521e-09	0.000282148	2.85924e-09	3.22013e-05
